# Supplementary material for: Developmental disruption to the cortical transcriptome and synaptosome in a model of SETD1A loss-of-function
Source: Hum Mol Genet. 2022 May 9;31(18):3095–106. doi: 10.1093/hmg/ddac105 (PMC9476630; doi:10.1093/hmg/ddac105)
Supplement: Supplementary_Tables_ddac105 [file supplementary_tables_ddac105.xlsx]

## Sheet: Index
Table	Description
Supplementary Table S2	Differential gene expression analysis: Age * Genotype interaction
Supplementary Table S3	Differential gene expression analysis: Genotype contrast (all timepoints)
Supplementary Table S4A	Gene Ontology (GO) pathway analysis of all differentially expressed genes in genotype contrast (from Table S3)
Supplementary Table S4B	Differentially expressed genes in genotype contrast (from Table S3) also members of GO:0005739_mitochondrion
Supplementary Table S5	Gene Ontology (GO) pathway analysis of all downregulated genes in genotype contrast (from Table S3)
Supplementary Table S6	Gene Ontology (GO) pathway analysis of all upregulated genes in genotype contrast (from Table S3)
Supplementary Table S7	Gene Ontology (GO) pathway analysis of downregulated synaptosomal genes in genotype contrast
Supplementary Table S8	Gene Ontology (GO) pathway analysis of upregulated synaptosomal genes in genotype contrast
Supplementary Table S9	Differential protein expression analysis: Age * Genotype interaction
Supplementary Table S10	Differential protein expression analysis: Genotype contrast (all timepoints)
Supplementary Table S11	Differential protein expression analysis: Genotype contrast (E14)
Supplementary Table S12	Differential protein expression analysis: Genotype contrast (E18)
Supplementary Table S13	Differential protein expression analysis: Genotype contrast (P7)
Supplementary Table S14	Differential protein expression analysis: Genotype contrast (P35)
Supplementary Table S15	Differential protein expression analysis: Genotype contrast (P70)
Supplementary Table S16	Gene Ontology (GO) pathway analysis of differentially expressed proteins in genotype contrasts at any timepoint

## Sheet: Table S2
ensembl_gene_id	entrezgene_id	external_gene_name	description	ageE18.genotypeHet	ageP7.genotypeHet	ageP35.genotypeHet	ageP70.genotypeHet	AveExpr	F	P.Value	adj.P.Val
ENSMUSG00000024330	12815	Col11a2	collagen, type XI, alpha 2 [Source:MGI Symbol;Acc:MGI:88447]	0.441121	-0.391765	-0.442772	-0.525862	4.66981	9.33191	1.75226e-05	0.280379
ENSMUSG00000036427	14751	Gpi1	glucose-6-phosphate isomerase 1 [Source:MGI Symbol;Acc:MGI:95797]	0.251958	-0.119507	-0.0817927	-0.0801461	8.52087	7.49821	0.00011991	0.638755
ENSMUSG00000020682	118453	Mmp28	matrix metallopeptidase 28 (epilysin) [Source:MGI Symbol;Acc:MGI:2153062]	-1.6353	-0.468297	-0.859213	-0.468291	2.25948	7.30378	0.000148499	0.638755
ENSMUSG00000043807	266614	Ly6g5b	lymphocyte antigen 6 complex, locus G5B [Source:MGI Symbol;Acc:MGI:2385809]	1.13438	0.0798293	-0.566212	0.826312	-1.00661	7.23819	0.000159679	0.638755
ENSMUSG00000066894	231668	Vsig10	V-set and immunoglobulin domain containing 10 [Source:MGI Symbol;Acc:MGI:2448533]	-1.40869	-0.651226	-0.757189	-0.746446	1.3877	6.86506	0.000242373	0.720323
ENSMUSG00000072487	268816	Mroh5	maestro heat-like repeat family member 5 [Source:MGI Symbol;Acc:MGI:2685474]	1.5922	1.30261	1.07289	1.0557	0.174434	6.76929	0.000270104	0.720323
ENSMUSG00000044338	23796	Aplnr	apelin receptor [Source:MGI Symbol;Acc:MGI:1346086]	-2.38004	-0.609089	-0.878092	0.275387	2.45778	6.43659	0.000395068	0.794954
ENSMUSG00000037363	270035	Letm2	leucine zipper-EF-hand containing transmembrane protein 2 [Source:MGI Symbol;Acc:MGI:2444979]	0.413269	-0.0337418	-0.0228857	0.0550356	3.83363	6.16184	0.00054334	0.794954
ENSMUSG00000026424	171469	Gpr37l1	G protein-coupled receptor 37-like 1 [Source:MGI Symbol;Acc:MGI:1928503]	1.22858	0.239277	0.461439	0.452063	3.69781	6.05755	0.000613889	0.794954
ENSMUSG00000022359	76773	Wdyhv1	WDYHV motif containing 1 [Source:MGI Symbol;Acc:MGI:1924023]	0.425634	-0.0519566	0.0711464	0.218605	3.37962	5.96214	0.000686796	0.794954
ENSMUSG00000029470	18438	P2rx4	purinergic receptor P2X, ligand-gated ion channel 4 [Source:MGI Symbol;Acc:MGI:1338859]	-0.424614	-0.573534	-0.494122	-0.437025	3.09884	5.90542	0.000734365	0.794954
ENSMUSG00000024399	16994	Ltb	lymphotoxin B [Source:MGI Symbol;Acc:MGI:104796]	-1.5447	-0.119312	-0.215981	-0.439633	-1.45317	5.8436	0.000790134	0.794954
ENSMUSG00000041117	434130	Ccdc8	coiled-coil domain containing 8 [Source:MGI Symbol;Acc:MGI:3612184]	-0.665022	-0.433739	-0.514267	-0.0271783	3.01949	5.82373	0.000808979	0.794954
ENSMUSG00000004864	26415	Mapk13	mitogen-activated protein kinase 13 [Source:MGI Symbol;Acc:MGI:1346864]	-1.09286	-1.1513	-0.555074	-1.47502	-1.08046	5.75415	0.000878756	0.794954
ENSMUSG00000022329	56274	Stk3	serine/threonine kinase 3 [Source:MGI Symbol;Acc:MGI:1928487]	-0.476255	-0.148463	-0.104067	-0.0666526	3.55908	5.73007	0.00090433	0.794954
ENSMUSG00000028794	215493	A3galt2	alpha 1,3-galactosyltransferase 2 (isoglobotriaosylceramide synthase) [Source:MGI Symbol;Acc:MGI:2685279]	0.214341	-0.393177	0.0958047	1.01744	0.579449	5.7141	0.00092172	0.794954
ENSMUSG00000054641	70945	Mmrn1	multimerin 1 [Source:MGI Symbol;Acc:MGI:1918195]	-3.2247	-0.789211	-0.414668	-0.441256	-0.701807	5.68679	0.000952274	0.794954
ENSMUSG00000040187	272322	Arntl2	aryl hydrocarbon receptor nuclear translocator-like 2 [Source:MGI Symbol;Acc:MGI:2684845]	0.501214	-0.137303	-0.358014	-0.239606	2.82277	5.66331	0.000979391	0.794954
ENSMUSG00000110008	259117	Olfr560	olfactory receptor 560 [Source:MGI Symbol;Acc:MGI:3030394]	-0.443059	0.89254	0.0841493	0.197759	-1.89643	5.63192	0.00101689	0.794954
ENSMUSG00000001909	212528	Trmt1	tRNA methyltransferase 1 [Source:MGI Symbol;Acc:MGI:1289155]	0.229154	0.019605	-0.0496638	-0.11596	6.20037	5.59433	0.00106378	0.794954
ENSMUSG00000047307	93884	Pcdhb13	protocadherin beta 13 [Source:MGI Symbol;Acc:MGI:2136748]	0.836955	0.493337	0.535609	0.416271	1.89858	5.59282	0.0010657	0.794954
ENSMUSG00000027803	97064	Wwtr1	WW domain containing transcription regulator 1 [Source:MGI Symbol;Acc:MGI:1917649]	-0.573709	-0.207004	-0.100117	-0.0932602	4.72204	5.57176	0.00109299	0.794954
ENSMUSG00000002032	71687	Tmem25	transmembrane protein 25 [Source:MGI Symbol;Acc:MGI:1918937]	0.472545	0.00753545	0.0591031	0.00470109	4.81517	5.52288	0.00115919	0.806446
ENSMUSG00000095567	57741	Noc2l	NOC2 like nucleolar associated transcriptional repressor [Source:MGI Symbol;Acc:MGI:1931051]	0.168941	0.0279023	0.026656	-0.0638925	6.74308	5.48082	0.00121949	0.813044
ENSMUSG00000037358	75905	Dipk2b	divergent protein kinase domain 2B [Source:MGI Symbol;Acc:MGI:1923155]	-1.72045	-0.446619	-0.13916	-0.273068	0.247976	5.42131	0.00131042	0.838723
ENSMUSG00000043614	194309	Vps37d	vacuolar protein sorting 37D [Source:MGI Symbol;Acc:MGI:2159402]	0.263474	0.169814	0.108038	-0.120786	5.29412	5.31552	0.00148989	0.853648
ENSMUSG00000034768	217217	Asb16	ankyrin repeat and SOCS box-containing 16 [Source:MGI Symbol;Acc:MGI:2654437]	0.623695	0.561855	1.24683	0.669232	0.0653675	5.30496	0.00150915	0.853648
ENSMUSG00000026637	22033	Traf5	TNF receptor-associated factor 5 [Source:MGI Symbol;Acc:MGI:107548]	-1.17871	-0.516411	-0.655486	-0.748865	1.12497	5.2698	0.00157519	0.853648
ENSMUSG00000027985	16842	Lef1	lymphoid enhancer binding factor 1 [Source:MGI Symbol;Acc:MGI:96770]	-1.09959	-0.49809	-0.292881	-0.252008	2.96186	5.23505	0.00164341	0.853648
ENSMUSG00000037593	216976	Rskr	ribosomal protein S6 kinase related [Source:MGI Symbol;Acc:MGI:2652869]	0.155682	-0.977681	0.135843	-0.130081	0.922264	5.22433	0.00166507	0.853648
ENSMUSG00000028270	14469	Gbp2	guanylate binding protein 2 [Source:MGI Symbol;Acc:MGI:102772]	-1.69579	-0.833377	-0.804922	-0.340125	0.223757	5.20877	0.00169704	0.853648
ENSMUSG00000020826	18126	Nos2	nitric oxide synthase 2, inducible [Source:MGI Symbol;Acc:MGI:97361]	-1.56594	-0.433567	-0.367483	0.145575	0.264363	5.17476	0.00176915	0.853648
ENSMUSG00000031434	75746	Morc4	microrchidia 4 [Source:MGI Symbol;Acc:MGI:1922996]	-0.23651	-0.3288	-0.548269	-0.280961	2.44523	5.17073	0.0017779	0.853648
ENSMUSG00000070354	101488212	Evi2	ecotropic viral integration site 2 [Source:MGI Symbol;Acc:MGI:5439444]	-1.30567	-0.441176	-0.368911	-0.360089	0.791222	5.12949	0.00187011	0.853648
ENSMUSG00000030595	18036	Nfkbib	nuclear factor of kappa light polypeptide gene enhancer in B cells inhibitor, beta [Source:MGI Symbol;Acc:MGI:104752]	0.30224	0.184879	0.0825006	-0.0221003	4.59365	5.08658	0.00197133	0.853648
ENSMUSG00000074818	100503041	Pdzd7	PDZ domain containing 7 [Source:MGI Symbol;Acc:MGI:3608325]	0.39847	0.210656	-0.026865	-0.0880477	3.92975	5.06221	0.00203135	0.853648
ENSMUSG00000032841	72446	Prr5l	proline rich 5 like [Source:MGI Symbol;Acc:MGI:1919696]	-1.02743	-0.289439	-0.288736	-0.234799	2.44881	5.05776	0.00204251	0.853648
ENSMUSG00000070368	246691	Prok1	prokineticin 1 [Source:MGI Symbol;Acc:MGI:2180370]	0.376514	0.045141	-1.18155	-0.550185	-1.93636	5.03924	0.00208965	0.853648
ENSMUSG00000046186	235505	Cd109	CD109 antigen [Source:MGI Symbol;Acc:MGI:2445221]	-1.44887	-0.626727	-0.353972	-0.456593	0.661094	5.02649	0.00212274	0.853648
ENSMUSG00000039349	226777	C130074G19Rik	RIKEN cDNA C130074G19 gene [Source:MGI Symbol;Acc:MGI:2444831]	-1.89281	-0.503205	-0.571088	-0.631638	4.64535	5.02148	0.00213591	0.853648
ENSMUSG00000071347	239126	C1qtnf9	C1q and tumor necrosis factor related protein 9 [Source:MGI Symbol;Acc:MGI:3045252]	-0.191121	-0.00360509	0.027561	0.965215	-1.79794	5.00184	0.00218831	0.853648
ENSMUSG00000047220	434438	Iho1	interactor of HORMAD1 1 [Source:MGI Symbol;Acc:MGI:3612242]	1.01141	0.235513	0.508331	0.140849	0.388004	4.97439	0.00226379	0.853648
ENSMUSG00000033377	114301	Palmd	palmdelphin [Source:MGI Symbol;Acc:MGI:2148896]	-0.790723	-0.267186	-0.324235	-0.0687704	3.96116	4.96366	0.00229404	0.853648
ENSMUSG00000033542	54324	Arhgef5	Rho guanine nucleotide exchange factor (GEF) 5 [Source:MGI Symbol;Acc:MGI:1858952]	-1.21231	-0.354521	-0.67775	-0.222667	2.30316	4.94416	0.00235006	0.854621
ENSMUSG00000021994	22418	Wnt5a	wingless-type MMTV integration site family, member 5A [Source:MGI Symbol;Acc:MGI:98958]	-0.402339	-0.218897	-0.337276	0.137609	4.09888	4.89115	0.00250969	0.87656
ENSMUSG00000045777	320802	Ifitm10	interferon induced transmembrane protein 10 [Source:MGI Symbol;Acc:MGI:2444776]	0.912287	0.283617	0.322931	0.234681	2.13311	4.84928	0.00264369	0.87656
ENSMUSG00000044165	229672	Bcl2l15	BCLl2-like 15 [Source:MGI Symbol;Acc:MGI:2685412]	0.831492	-1.25188	-0.363862	0.0814056	-0.827084	4.83483	0.00269166	0.87656
ENSMUSG00000035429	545902	Ptprh	protein tyrosine phosphatase, receptor type, H [Source:MGI Symbol;Acc:MGI:3026877]	0.492946	0.665319	0.300462	-0.0503355	1.24387	4.82669	0.00271907	0.87656
ENSMUSG00000027774	28030	Gfm1	G elongation factor, mitochondrial 1 [Source:MGI Symbol;Acc:MGI:107339]	0.0553571	-0.106156	0.103819	0.0925351	5.43364	4.82261	0.0027329	0.87656
ENSMUSG00000027522	228960	Stx16	syntaxin 16 [Source:MGI Symbol;Acc:MGI:1923396]	0.245749	-0.0778548	0.0236532	0.0157384	6.58277	4.81624	0.00275468	0.87656
ENSMUSG00000054474	232078	Thnsl2	threonine synthase-like 2 (bacterial) [Source:MGI Symbol;Acc:MGI:3041254]	-0.400956	-0.728831	-0.71523	-0.635208	0.92469	4.79376	0.00283294	0.87656
ENSMUSG00000021638	18260	Ocln	occludin [Source:MGI Symbol;Acc:MGI:106183]	-1.3253	-0.829867	-0.820323	-0.55052	2.58632	4.78933	0.00284864	0.87656
ENSMUSG00000026029	12370	Casp8	caspase 8 [Source:MGI Symbol;Acc:MGI:1261423]	-1.14656	-0.468794	-0.512239	-0.347347	1.6423	4.75295	0.00298096	0.89997
ENSMUSG00000044080	20193	S100a1	S100 calcium binding protein A1 [Source:MGI Symbol;Acc:MGI:1338917]	0.101291	-0.362012	-0.247051	-0.38701	3.21024	4.72274	0.00309569	0.904344
ENSMUSG00000029826	78781	Zc3hav1	zinc finger CCCH type, antiviral 1 [Source:MGI Symbol;Acc:MGI:1926031]	-1.42937	-0.395796	-0.599231	-0.369997	1.7051	4.67599	0.00328235	0.904344
ENSMUSG00000027984	15107	Hadh	hydroxyacyl-Coenzyme A dehydrogenase [Source:MGI Symbol;Acc:MGI:96009]	-0.684487	-0.410394	-0.217706	-0.31517	4.11037	4.65665	0.00336293	0.904344
ENSMUSG00000030124	16768	Lag3	lymphocyte-activation gene 3 [Source:MGI Symbol;Acc:MGI:106588]	0.588929	0.0293132	0.653311	0.612143	2.06557	4.65061	0.00338854	0.904344
ENSMUSG00000044730	194268	9930104L06Rik	RIKEN cDNA 9930104L06 gene [Source:MGI Symbol;Acc:MGI:3041172]	0.200513	0.0240515	-0.0270601	-0.0817592	4.47898	4.63484	0.00345629	0.904344
ENSMUSG00000032116	16430	Stt3a	STT3, subunit of the oligosaccharyltransferase complex, homolog A (S. cerevisiae) [Source:MGI Symbol;Acc:MGI:105124]	-0.293603	-0.163407	-0.0773503	-0.0949222	5.50571	4.61313	0.00355191	0.904344
ENSMUSG00000051236	320183	Msrb3	methionine sulfoxide reductase B3 [Source:MGI Symbol;Acc:MGI:2443538]	-1.23586	-0.5037	-0.5276	-0.560323	2.83196	4.60735	0.0035778	0.904344
ENSMUSG00000031232	67075	Magt1	magnesium transporter 1 [Source:MGI Symbol;Acc:MGI:1914325]	-0.390098	-0.151492	-0.131679	0.0568896	4.21607	4.60308	0.00359709	0.904344
ENSMUSG00000042289	101502	Hsd3b7	hydroxy-delta-5-steroid dehydrogenase, 3 beta- and steroid delta-isomerase 7 [Source:MGI Symbol;Acc:MGI:2141879]	0.0493206	-0.398369	-0.183859	-0.213114	3.45613	4.58997	0.00365689	0.904344
ENSMUSG00000060843	216033	Ctnna3	catenin (cadherin associated protein), alpha 3 [Source:MGI Symbol;Acc:MGI:2661445]	-1.00722	0.0764834	0.035171	-0.36752	-0.522304	4.56562	0.00377079	0.904344
ENSMUSG00000025809	16412	Itgb1	integrin beta 1 (fibronectin receptor beta) [Source:MGI Symbol;Acc:MGI:96610]	-0.504735	-0.177032	-0.183472	-0.0532049	6.52575	4.56042	0.0037956	0.904344
ENSMUSG00000020925	52715	Ccdc43	coiled-coil domain containing 43 [Source:MGI Symbol;Acc:MGI:1289318]	0.101156	0.24678	0.0578274	0.0237397	4.40051	4.54132	0.00388809	0.904344
ENSMUSG00000023467	56734	Tulp2	tubby-like protein 2 [Source:MGI Symbol;Acc:MGI:1861600]	0.17807	-0.485031	-0.64271	-0.415787	0.264935	4.52256	0.00398125	0.904344
ENSMUSG00000050397	26927	Foxl2	forkhead box L2 [Source:MGI Symbol;Acc:MGI:1349428]	-1.80814	-0.775108	-0.911088	-0.690108	0.945653	4.49972	0.0040978	0.904344
ENSMUSG00000042312	20196	S100a13	S100 calcium binding protein A13 [Source:MGI Symbol;Acc:MGI:109581]	-0.854804	-0.842728	-0.796092	-0.816821	2.05061	4.49211	0.00413741	0.904344
ENSMUSG00000048960	109294	Prex2	phosphatidylinositol-3,4,5-trisphosphate-dependent Rac exchange factor 2 [Source:MGI Symbol;Acc:MGI:1923385]	-1.09455	-0.553857	-0.671495	-0.479449	4.42544	4.47867	0.00420836	0.904344
ENSMUSG00000040883	235043	Tmem205	transmembrane protein 205 [Source:MGI Symbol;Acc:MGI:3045495]	0.140027	0.220725	0.235979	0.385171	3.72167	4.47043	0.00425246	0.904344
ENSMUSG00000035773	114229	Kiss1r	KISS1 receptor [Source:MGI Symbol;Acc:MGI:2148793]	0.496795	0.481234	0.0655076	0.13955	2.60847	4.46399	0.00428725	0.904344
ENSMUSG00000063765	214685	Chadl	chondroadherin-like [Source:MGI Symbol;Acc:MGI:3036284]	0.164554	-0.11078	-0.0342709	-0.102091	4.93952	4.4485	0.00437219	0.904344
ENSMUSG00000079410	100040671	Gm2897	predicted gene 2897 [Source:MGI Symbol;Acc:MGI:3781075]	0.475608	0.235768	-0.00751682	0.74185	1.0818	4.44713	0.00437978	0.904344
ENSMUSG00000029851	232748	Tcaf2	TRPM8 channel-associated factor 2 [Source:MGI Symbol;Acc:MGI:2385258]	-0.829063	-0.0119252	-0.469568	-0.0477042	0.6372	4.43415	0.00445244	0.904344
ENSMUSG00000052496	18766	Pkdrej	polycystin (PKD) family receptor for egg jelly [Source:MGI Symbol;Acc:MGI:1338786]	0.287775	0.413426	0.401826	-0.588137	-0.38469	4.40413	0.00462526	0.904344
ENSMUSG00000028622	56280	Mrpl37	mitochondrial ribosomal protein L37 [Source:MGI Symbol;Acc:MGI:1926268]	0.211106	0.036954	0.0980675	0.0211614	5.64951	4.39782	0.00466247	0.904344
ENSMUSG00000023951	22339	Vegfa	vascular endothelial growth factor A [Source:MGI Symbol;Acc:MGI:103178]	0.115212	-0.261082	-0.238435	-0.255542	6.75222	4.3971	0.00466672	0.904344
ENSMUSG00000042404	229541	Dennd4b	DENN/MADD domain containing 4B [Source:MGI Symbol;Acc:MGI:2446201]	0.29515	-0.0031578	0.0843937	0.00146054	5.72696	4.39379	0.0046864	0.904344
ENSMUSG00000020277	18641	Pfkl	phosphofructokinase, liver, B-type [Source:MGI Symbol;Acc:MGI:97547]	0.125429	-0.0765405	-0.0637762	-0.128346	7.19309	4.37511	0.00479895	0.904344
ENSMUSG00000001870	268977	Ltbp1	latent transforming growth factor beta binding protein 1 [Source:MGI Symbol;Acc:MGI:109151]	-1.07449	-0.263586	-0.153219	-0.0993647	3.02924	4.37468	0.00480158	0.904344
ENSMUSG00000007030	27762	Vwa7	von Willebrand factor A domain containing 7 [Source:MGI Symbol;Acc:MGI:1306798]	0.535471	-0.393304	-0.137419	-0.444384	0.710934	4.37284	0.0048128	0.904344
ENSMUSG00000009145	93838	Dqx1	DEAQ RNA-dependent ATPase [Source:MGI Symbol;Acc:MGI:2136388]	-0.260327	-0.0225507	-1.06267	0.077318	-0.303068	4.36589	0.0048555	0.904344
ENSMUSG00000032487	19225	Ptgs2	prostaglandin-endoperoxide synthase 2 [Source:MGI Symbol;Acc:MGI:97798]	-0.967236	0.751618	0.356291	0.602698	0.445305	4.36358	0.00486979	0.904344
ENSMUSG00000042770	15199	Hebp1	heme binding protein 1 [Source:MGI Symbol;Acc:MGI:1333880]	-0.497047	-0.561112	-0.40377	-0.577563	3.00639	4.35804	0.00490423	0.904344
ENSMUSG00000031170	209837	Slc38a5	solute carrier family 38, member 5 [Source:MGI Symbol;Acc:MGI:2148066]	-1.72238	-0.612008	-0.64189	-0.653071	3.03581	4.35451	0.00492632	0.904344
ENSMUSG00000029171	66681	Pgm2	phosphoglucomutase 2 [Source:MGI Symbol;Acc:MGI:97564]	-0.141621	-0.161956	0.181777	0.0987919	3.8072	4.34468	0.00498829	0.904344
ENSMUSG00000033016	18018	Nfatc1	nuclear factor of activated T cells, cytoplasmic, calcineurin dependent 1 [Source:MGI Symbol;Acc:MGI:102469]	-0.926883	-0.790324	-0.533794	-0.0834688	2.01625	4.31031	0.00521155	0.904344
ENSMUSG00000075330	NA	A930003A15Rik	RIKEN cDNA A930003A15 gene [Source:MGI Symbol;Acc:MGI:1915412]	-1.06462	-0.100165	0.236458	-0.736609	-2.21401	4.30255	0.00526333	0.904344
ENSMUSG00000043629	67080	1700019D03Rik	RIKEN cDNA 1700019D03 gene [Source:MGI Symbol;Acc:MGI:1914330]	0.891604	0.499945	0.549177	0.496371	2.55109	4.29138	0.00533889	0.904344
ENSMUSG00000096549	381104	Prickle4	prickle planar cell polarity protein 4 [Source:MGI Symbol;Acc:MGI:2685785]	0.45725	0.235671	0.275976	0.301408	3.22309	4.27847	0.0054276	0.904344
ENSMUSG00000029859	13835	Epha1	Eph receptor A1 [Source:MGI Symbol;Acc:MGI:107381]	-0.238819	-0.757043	-0.738653	-0.397044	-0.124246	4.27728	0.00543581	0.904344
ENSMUSG00000025130	18453	P4hb	prolyl 4-hydroxylase, beta polypeptide [Source:MGI Symbol;Acc:MGI:97464]	-0.231325	-0.0931437	-0.0812015	0.0336101	6.97406	4.277	0.00543777	0.904344
ENSMUSG00000034324	208213	Tmem132c	transmembrane protein 132C [Source:MGI Symbol;Acc:MGI:2443061]	-1.45569	-0.680242	-0.671866	-0.550258	3.51434	4.26873	0.00549549	0.904344
ENSMUSG00000014776	78688	Nol3	nucleolar protein 3 (apoptosis repressor with CARD domain) [Source:MGI Symbol;Acc:MGI:1925938]	0.370276	0.32896	0.0611797	-0.0222594	5.95895	4.26369	0.00553099	0.904344
ENSMUSG00000040414	246696	Slc25a28	solute carrier family 25, member 28 [Source:MGI Symbol;Acc:MGI:2180509]	0.188556	0.0200911	-0.0369487	-0.140716	5.50781	4.26262	0.00553855	0.904344
ENSMUSG00000045662	66715	Henmt1	HEN1 methyltransferase homolog 1 (Arabidopsis) [Source:MGI Symbol;Acc:MGI:1913965]	1.49586	0.7673	1.04146	1.03419	0.460026	4.25962	0.00555982	0.904344
ENSMUSG00000030720	12752	Cln3	ceroid lipofuscinosis, neuronal 3, juvenile (Batten, Spielmeyer-Vogt disease) [Source:MGI Symbol;Acc:MGI:107537]	0.235533	-0.061379	0.0079041	-0.112426	3.97755	4.25288	0.0056079	0.904344
ENSMUSG00000086361	102634429	Gm6569	predicted gene 6569 [Source:MGI Symbol;Acc:MGI:3647277]	1.38096	1.05528	0.546892	0.701295	-0.088704	4.24547	0.00566128	0.904344
ENSMUSG00000020659	104836	Cbll1	Casitas B-lineage lymphoma-like 1 [Source:MGI Symbol;Acc:MGI:2144842]	0.175063	0.0579227	0.143191	0.269182	4.70478	4.24175	0.00568827	0.904344
ENSMUSG00000027435	17064	Cd93	CD93 antigen [Source:MGI Symbol;Acc:MGI:106664]	-1.4614	-0.474791	-0.578415	-0.206605	4.48607	4.2392	0.00570684	0.904344
ENSMUSG00000039462	12813	Col10a1	collagen, type X, alpha 1 [Source:MGI Symbol;Acc:MGI:88445]	-0.588942	0.0642512	1.04696	1.05572	-1.94648	4.239	0.00570832	0.904344
ENSMUSG00000078879	545490	Zfp973	zinc finger protein 973 [Source:MGI Symbol;Acc:MGI:3615331]	0.373168	-0.0157185	0.0366355	0.303286	2.0918	4.21196	0.00590927	0.927002
ENSMUSG00000020886	13385	Dlg4	discs large MAGUK scaffold protein 4 [Source:MGI Symbol;Acc:MGI:1277959]	0.338443	0.749433	0.303468	0.28105	9.11927	4.17748	0.00617622	0.927278
ENSMUSG00000029423	57749	Piwil1	piwi-like RNA-mediated gene silencing 1 [Source:MGI Symbol;Acc:MGI:1928897]	0.397464	0.438268	1.27954	-0.65912	-1.10355	4.17741	0.00617675	0.927278
ENSMUSG00000026816	70239	Gtf3c5	general transcription factor IIIC, polypeptide 5 [Source:MGI Symbol;Acc:MGI:1917489]	0.110202	-0.0138723	0.165312	-0.108575	4.79034	4.16619	0.00626626	0.927278
ENSMUSG00000002105	68427	Slc39a13	solute carrier family 39 (metal ion transporter), member 13 [Source:MGI Symbol;Acc:MGI:1915677]	0.205666	-0.0786468	-0.044613	0.0413352	4.48511	4.15916	0.00632302	0.927278
ENSMUSG00000025429	19201	Pstpip2	proline-serine-threonine phosphatase-interacting protein 2 [Source:MGI Symbol;Acc:MGI:1335088]	0.0653979	-0.375337	-0.602679	-0.486262	1.78442	4.15318	0.00637175	0.927278
ENSMUSG00000038543	229600	BC028528	cDNA sequence BC028528 [Source:MGI Symbol;Acc:MGI:2385885]	-1.19305	-0.555601	-0.590601	-0.515848	1.15946	4.1441	0.00644645	0.927278
ENSMUSG00000042156	66573	Dzip1	DAZ interacting protein 1 [Source:MGI Symbol;Acc:MGI:1914311]	0.230212	0.0382008	-0.0412727	0.0481979	6.94763	4.14214	0.00646276	0.927278
ENSMUSG00000057123	14613	Gja5	gap junction protein, alpha 5 [Source:MGI Symbol;Acc:MGI:95716]	-1.36753	-0.511258	-0.527379	-0.539902	1.95836	4.14197	0.00646414	0.927278
ENSMUSG00000058396	11536	Gpr182	G protein-coupled receptor 182 [Source:MGI Symbol;Acc:MGI:109545]	-1.20725	-0.52662	-0.458048	-0.161196	1.42713	4.13388	0.00653166	0.927278
ENSMUSG00000026203	56812	Dnajb2	DnaJ heat shock protein family (Hsp40) member B2 [Source:MGI Symbol;Acc:MGI:1928739]	0.186999	-0.112095	0.0733749	0.038158	5.88307	4.13131	0.00655328	0.927278
ENSMUSG00000078485	231002	Plekhn1	pleckstrin homology domain containing, family N member 1 [Source:MGI Symbol;Acc:MGI:2387630]	0.271098	0.0159514	-0.00931627	-0.00866234	6.44388	4.12614	0.006597	0.927278
ENSMUSG00000040740	384071	Slc25a34	solute carrier family 25, member 34 [Source:MGI Symbol;Acc:MGI:2686215]	-0.717853	-0.804129	-0.655691	-0.937285	1.1853	4.11695	0.00667537	0.927278
ENSMUSG00000027217	241556	Tspan18	tetraspanin 18 [Source:MGI Symbol;Acc:MGI:1917186]	-0.862022	-0.398348	-0.180691	0.0139648	3.36981	4.11317	0.00670786	0.927278
ENSMUSG00000031207	17698	Msn	moesin [Source:MGI Symbol;Acc:MGI:97167]	-0.641223	-0.255482	-0.171911	-0.0980286	5.19589	4.10585	0.00677133	0.927278
ENSMUSG00000053111	66930	Fank1	fibronectin type 3 and ankyrin repeat domains 1 [Source:MGI Symbol;Acc:MGI:1914180]	0.528092	0.630327	0.597016	0.29824	1.81133	4.10482	0.0067803	0.927278
ENSMUSG00000019975	67454	Ikbip	IKBKB interacting protein [Source:MGI Symbol;Acc:MGI:1914704]	-0.500028	-0.614579	-0.401553	-0.469511	2.94623	4.09615	0.00685632	0.929729
ENSMUSG00000050188	116748	Lsm10	U7 snRNP-specific Sm-like protein LSM10 [Source:MGI Symbol;Acc:MGI:2151045]	0.0347173	0.227315	0.179749	-0.179192	2.65382	4.08562	0.00694989	0.931417
ENSMUSG00000036281	227644	Snapc4	small nuclear RNA activating complex, polypeptide 4 [Source:MGI Symbol;Acc:MGI:2443935]	0.286768	0.187988	0.0389148	-0.0278937	5.99332	4.08169	0.00698519	0.931417
ENSMUSG00000026104	20846	Stat1	signal transducer and activator of transcription 1 [Source:MGI Symbol;Acc:MGI:103063]	-0.584995	-0.296775	-0.178145	-0.133701	4.17488	4.0669	0.00711947	0.93844
ENSMUSG00000050195	329065	Scd4	stearoyl-coenzyme A desaturase 4 [Source:MGI Symbol;Acc:MGI:2670997]	0.919533	-0.222346	1.0237	0.751858	-1.13437	4.06302	0.00715515	0.93844
ENSMUSG00000039168	223453	Dap	death-associated protein [Source:MGI Symbol;Acc:MGI:1918190]	-0.5651	-0.489636	-0.154638	-0.0918221	3.07928	4.03325	0.00743522	0.949337
ENSMUSG00000029710	13846	Ephb4	Eph receptor B4 [Source:MGI Symbol;Acc:MGI:104757]	-0.861099	-0.354861	-0.325229	-0.332841	3.67737	4.03179	0.00744923	0.949337
ENSMUSG00000018217	18858	Pmp22	peripheral myelin protein 22 [Source:MGI Symbol;Acc:MGI:97631]	-0.87552	-0.61396	-0.456311	-0.418961	3.66769	4.0287	0.00747902	0.949337
ENSMUSG00000020673	22018	Tpo	thyroid peroxidase [Source:MGI Symbol;Acc:MGI:98813]	-0.510881	-1.21042	-0.106768	-0.316657	-1.29152	4.027	0.00749538	0.949337
ENSMUSG00000068854	319190	H2bc21	H2B clustered histone 21 [Source:MGI Symbol;Acc:MGI:2448415]	-0.0742117	-0.504383	-0.0352278	-0.134474	3.10544	4.01879	0.00757525	0.949337
ENSMUSG00000052605	67441	Isoc2b	isochorismatase domain containing 2b [Source:MGI Symbol;Acc:MGI:1914691]	0.558072	0.409798	0.26867	0.0538325	1.44255	4.01352	0.00762696	0.949337
ENSMUSG00000025795	192678	Rassf3	Ras association (RalGDS/AF-6) domain family member 3 [Source:MGI Symbol;Acc:MGI:2179722]	-1.00769	-0.633311	-0.378412	-0.665619	4.58936	3.99972	0.00776419	0.949337
ENSMUSG00000030737	101488	Slco2b1	solute carrier organic anion transporter family, member 2b1 [Source:MGI Symbol;Acc:MGI:1351872]	-1.01571	-0.346433	-0.392392	-0.237205	4.01563	3.99002	0.00786214	0.949337
ENSMUSG00000030431	664968	Tmem238	transmembrane protein 238 [Source:MGI Symbol;Acc:MGI:1922935]	0.682825	0.295216	0.187421	-0.10068	1.78819	3.98732	0.0078896	0.949337
ENSMUSG00000061132	17060	Blnk	B cell linker [Source:MGI Symbol;Acc:MGI:96878]	-1.1708	-0.787402	-0.900677	-0.755038	0.634981	3.98462	0.00791716	0.949337
ENSMUSG00000052423	57370	B4galt3	UDP-Gal:betaGlcNAc beta 1,4-galactosyltransferase, polypeptide 3 [Source:MGI Symbol;Acc:MGI:1928767]	0.20617	0.0557263	0.0590717	0.0118406	5.7531	3.97143	0.00805342	0.949337
ENSMUSG00000032656	320253	Marchf3	membrane associated ring-CH-type finger 3 [Source:MGI Symbol;Acc:MGI:2443667]	-0.853785	-0.671088	-0.391689	-0.435081	1.50113	3.97048	0.00806333	0.949337
ENSMUSG00000079391	101055754	Gm2974	predicted gene 2974 [Source:MGI Symbol;Acc:MGI:3781152]	0.459238	0.0228749	0.489051	-0.51384	0.741042	3.95541	0.0082221	0.949337
ENSMUSG00000046280	214547	She	src homology 2 domain-containing transforming protein E [Source:MGI Symbol;Acc:MGI:1099462]	-1.40211	-0.503134	-0.511781	-0.471445	2.26539	3.95367	0.00824068	0.949337
ENSMUSG00000026921	353156	Egfl7	EGF-like domain 7 [Source:MGI Symbol;Acc:MGI:2449923]	-1.34246	-0.587176	-0.584143	-0.6289	4.68245	3.95232	0.00825506	0.949337
ENSMUSG00000037031	70423	Tspan15	tetraspanin 15 [Source:MGI Symbol;Acc:MGI:1917673]	-0.473454	-0.574127	-0.0510579	-0.110896	3.66306	3.94894	0.00829135	0.949337
ENSMUSG00000026199	52231	Ankzf1	ankyrin repeat and zinc finger domain containing 1 [Source:MGI Symbol;Acc:MGI:1098746]	0.237534	0.0284002	0.0208889	0.0263256	5.22442	3.94069	0.00838036	0.949337
ENSMUSG00000032783	78733	Troap	trophinin associated protein [Source:MGI Symbol;Acc:MGI:1925983]	0.0640389	-0.37517	-1.04047	0.686887	1.26819	3.93837	0.00840558	0.949337
ENSMUSG00000024846	73720	Cst6	cystatin E/M [Source:MGI Symbol;Acc:MGI:1920970]	0.71126	0.81243	0.758744	0.542767	0.872602	3.93754	0.00841466	0.949337
ENSMUSG00000021904	218877	Sema3g	sema domain, immunoglobulin domain (Ig), short basic domain, secreted, (semaphorin) 3G [Source:MGI Symbol;Acc:MGI:3041242]	-1.53548	-0.947461	-0.685843	-0.595101	2.56499	3.93649	0.00842605	0.949337
ENSMUSG00000042814	66405	Mcts2	malignant T cell amplified sequence 2 [Source:MGI Symbol;Acc:MGI:1913655]	0.281437	0.156754	0.465365	0.0464023	2.67676	3.93119	0.00848417	0.949337
ENSMUSG00000027215	12521	Cd82	CD82 antigen [Source:MGI Symbol;Acc:MGI:104651]	-1.20212	-0.579835	-0.579499	-0.68762	3.59543	3.92173	0.00858883	0.954374
ENSMUSG00000056054	20201	S100a8	S100 calcium binding protein A8 (calgranulin A) [Source:MGI Symbol;Acc:MGI:88244]	-0.751284	-0.450459	0.00952374	-1.9763	-2.11641	3.90847	0.00873778	0.959778
ENSMUSG00000024164	12266	C3	complement component 3 [Source:MGI Symbol;Acc:MGI:88227]	-0.0995276	-0.546928	0.83679	-0.181584	-1.09872	3.90626	0.00876289	0.959778
ENSMUSG00000028167	69772	Bdh2	3-hydroxybutyrate dehydrogenase, type 2 [Source:MGI Symbol;Acc:MGI:1917022]	-1.02687	-0.903463	-1.15214	-0.899103	-0.336349	3.89871	0.00884921	0.959778
ENSMUSG00000006445	13836	Epha2	Eph receptor A2 [Source:MGI Symbol;Acc:MGI:95278]	-1.24683	-0.685013	-0.646453	-0.262771	1.52137	3.89625	0.00887739	0.959778
ENSMUSG00000032342	68291	Mto1	mitochondrial tRNA translation optimization 1 [Source:MGI Symbol;Acc:MGI:1915541]	0.211077	-0.0302666	0.0992964	0.0611595	4.26915	3.88147	0.00904944	0.971813
ENSMUSG00000045930	66864	Clec14a	C-type lectin domain family 14, member a [Source:MGI Symbol;Acc:MGI:1914114]	-2.14677	-0.783915	-0.6045	-0.813143	2.48915	3.86829	0.00920564	0.977102
ENSMUSG00000046688	211550	Tifa	TRAF-interacting protein with forkhead-associated domain [Source:MGI Symbol;Acc:MGI:2182965]	-0.574575	-0.19407	-0.326574	-0.423378	1.98076	3.86518	0.00924302	0.977102
ENSMUSG00000025188	192236	Hps1	HPS1, biogenesis of lysosomal organelles complex 3 subunit 1 [Source:MGI Symbol;Acc:MGI:2177763]	0.279384	0.0282299	0.00764327	-0.24797	4.63563	3.86195	0.00928189	0.977102
ENSMUSG00000034175	279766	Rhbdd3	rhomboid domain containing 3 [Source:MGI Symbol;Acc:MGI:2444684]	0.110011	-0.0411883	-0.1573	-0.111342	5.22787	3.84405	0.00950038	0.993566
ENSMUSG00000020067	68802	Mypn	myopalladin [Source:MGI Symbol;Acc:MGI:1916052]	1.13518	0.850105	0.665956	0.643642	0.62959	3.83498	0.0096131	0.993672
ENSMUSG00000095115	319622	Itpripl2	inositol 1,4,5-triphosphate receptor interacting protein-like 2 [Source:MGI Symbol;Acc:MGI:2442416]	-1.15871	-0.311701	-0.722597	-0.492356	3.24398	3.82696	0.00971399	0.993672
ENSMUSG00000028975	56273	Pex14	peroxisomal biogenesis factor 14 [Source:MGI Symbol;Acc:MGI:1927868]	0.056841	0.0282431	0.0765625	-0.127015	5.15301	3.82442	0.00974611	0.993672
ENSMUSG00000096351	231004	Samd11	sterile alpha motif domain containing 11 [Source:MGI Symbol;Acc:MGI:2446220]	0.132944	0.0477575	-0.119103	-0.158636	4.63119	3.82354	0.00975729	0.993672
ENSMUSG00000028469	230103	Npr2	natriuretic peptide receptor 2 [Source:MGI Symbol;Acc:MGI:97372]	0.222706	0.0944713	-0.0479071	-0.0867403	5.87537	3.81711	0.00983937	0.993672
ENSMUSG00000033191	21846	Tie1	tyrosine kinase with immunoglobulin-like and EGF-like domains 1 [Source:MGI Symbol;Acc:MGI:99906]	-1.26059	-0.394924	-0.454608	-0.421778	4.33453	3.80624	0.00997964	0.993672
ENSMUSG00000032849	239273	Abcc4	ATP-binding cassette, sub-family C (CFTR/MRP), member 4 [Source:MGI Symbol;Acc:MGI:2443111]	-0.863698	-0.364466	-0.468783	-0.421455	3.13682	3.79786	0.0100892	0.993672
ENSMUSG00000046879	15944	Irgm1	immunity-related GTPase family M member 1 [Source:MGI Symbol;Acc:MGI:107567]	-1.10561	-0.692139	-0.533013	-0.201243	1.94351	3.79425	0.0101367	0.993672
ENSMUSG00000052593	11491	Adam17	a disintegrin and metallopeptidase domain 17 [Source:MGI Symbol;Acc:MGI:1096335]	-0.212055	-0.13585	0.0250178	0.14697	4.63129	3.79295	0.0101539	0.993672
ENSMUSG00000031255	27359	Sytl4	synaptotagmin-like 4 [Source:MGI Symbol;Acc:MGI:1351606]	-1.54542	-1.11299	-1.02774	-1.01879	-0.596608	3.79205	0.0101659	0.993672
ENSMUSG00000035355	380728	Kcnh4	potassium voltage-gated channel, subfamily H (eag-related), member 4 [Source:MGI Symbol;Acc:MGI:2156184]	0.734355	0.387029	0.174013	-0.0170008	5.04468	3.79065	0.0101845	0.993672
ENSMUSG00000037784	72507	Dzip1l	DAZ interacting protein 1-like [Source:MGI Symbol;Acc:MGI:1919757]	0.296464	0.126898	-0.0200509	-0.118489	4.78657	3.78193	0.0103009	0.998542
ENSMUSG00000094487	NA	Gm21958	predicted gene, 21958 [Source:MGI Symbol;Acc:MGI:5439427]	0.356961	0.150633	0.0564055	0.344632	2.44734	3.7776	0.0103592	0.998542
ENSMUSG00000031480	56229	Thsd1	thrombospondin, type I, domain 1 [Source:MGI Symbol;Acc:MGI:1929096]	-1.2465	-0.461918	-0.469984	-0.374474	2.66345	3.75456	0.0106754	0.999896
ENSMUSG00000057789	12018	Bak1	BCL2-antagonist/killer 1 [Source:MGI Symbol;Acc:MGI:1097161]	-0.163753	-0.186274	-0.179137	-0.30683	4.50946	3.75172	0.010715	0.999896
ENSMUSG00000022178	16475	Ajuba	ajuba LIM protein [Source:MGI Symbol;Acc:MGI:1341886]	-0.584058	-0.154757	-0.168434	0.140654	2.76759	3.73589	0.0109388	0.999896
ENSMUSG00000045382	12767	Cxcr4	chemokine (C-X-C motif) receptor 4 [Source:MGI Symbol;Acc:MGI:109563]	-0.325359	-0.150079	0.360507	0.49009	2.74098	3.73185	0.0109968	0.999896
ENSMUSG00000032343	63859	Impg1	interphotoreceptor matrix proteoglycan 1 [Source:MGI Symbol;Acc:MGI:1926876]	2.31589e-15	-0.654517	0.669346	0.934608	-2.05793	3.73006	0.0110225	0.999896
ENSMUSG00000078771	14017	Evi2a	ecotropic viral integration site 2a [Source:MGI Symbol;Acc:MGI:95458]	-0.92933	-0.339361	-0.31337	-0.178438	1.59148	3.72101	0.0111537	0.999896
ENSMUSG00000026611	74717	Spata17	spermatogenesis associated 17 [Source:MGI Symbol;Acc:MGI:1921967]	-0.798528	-0.754425	0.246838	0.400374	-1.30702	3.71921	0.0111799	0.999896
ENSMUSG00000041779	170829	Tram2	translocating chain-associating membrane protein 2 [Source:MGI Symbol;Acc:MGI:1924817]	-0.753067	-0.16726	-0.192669	-0.105127	1.91084	3.71437	0.0112509	0.999896
ENSMUSG00000061119	72461	Prcp	prolylcarboxypeptidase (angiotensinase C) [Source:MGI Symbol;Acc:MGI:1919711]	-0.88532	-0.516062	-0.406106	-0.495925	3.62774	3.70733	0.0113549	0.999896
ENSMUSG00000118272	NA	SMIM39	novel protein	0.472322	0.430312	0.241008	0.157494	3.30851	3.70667	0.0113647	0.999896
ENSMUSG00000020572	59027	Nampt	nicotinamide phosphoribosyltransferase [Source:MGI Symbol;Acc:MGI:1929865]	-0.266672	-0.0117759	-0.0716667	0.00844136	5.66697	3.69934	0.0114742	0.999896
ENSMUSG00000035085	66330	1700020L24Rik	RIKEN cDNA 1700020L24 gene [Source:MGI Symbol;Acc:MGI:1913580]	-1.33212	-0.569081	-0.842929	-0.520486	1.18387	3.68983	0.0116179	0.999896
ENSMUSG00000048281	239133	Dleu7	deleted in lymphocytic leukemia, 7 [Source:MGI Symbol;Acc:MGI:2447771]	0.41041	0.352426	0.120753	0.275318	3.43198	3.67754	0.0118063	0.999896
ENSMUSG00000028273	56376	Pdlim5	PDZ and LIM domain 5 [Source:MGI Symbol;Acc:MGI:1927489]	-0.633217	-0.343749	-0.28924	-0.107362	4.34359	3.67581	0.011833	0.999896
ENSMUSG00000040624	213783	Plekhg1	pleckstrin homology domain containing, family G (with RhoGef domain) member 1 [Source:MGI Symbol;Acc:MGI:2676551]	-0.815749	-0.549701	-0.493676	-0.507761	3.9848	3.67438	0.0118552	0.999896
ENSMUSG00000025507	57913	Pidd1	p53 induced death domain protein 1 [Source:MGI Symbol;Acc:MGI:1889507]	0.0598307	-0.043594	-0.32431	-0.439016	2.65591	3.667	0.0119704	0.999896
ENSMUSG00000078611	100503879	Gm5901	predicted gene 5901 [Source:MGI Symbol;Acc:MGI:3643909]	0.530557	0.333258	0.335904	0.253299	3.19159	3.66565	0.0119915	0.999896
ENSMUSG00000043631	407800	Ecm2	extracellular matrix protein 2, female organ and adipocyte specific [Source:MGI Symbol;Acc:MGI:3039578]	-0.911156	-0.63455	-0.218172	-0.0622688	1.69892	3.66489	0.0120036	0.999896
ENSMUSG00000023021	71949	Cers5	ceramide synthase 5 [Source:MGI Symbol;Acc:MGI:1919199]	0.186908	0.172577	0.043251	0.0444529	5.63375	3.66476	0.0120056	0.999896
ENSMUSG00000061740	56448	Cyp2d22	cytochrome P450, family 2, subfamily d, polypeptide 22 [Source:MGI Symbol;Acc:MGI:1929474]	-0.439253	-0.54562	-0.438254	-0.526941	3.04317	3.66438	0.0120116	0.999896
ENSMUSG00000031639	142980	Tlr3	toll-like receptor 3 [Source:MGI Symbol;Acc:MGI:2156367]	-0.96919	-0.88632	-0.654755	-0.442394	1.97537	3.64826	0.0122681	0.999896
ENSMUSG00000027463	69698	Slc52a3	solute carrier protein family 52, member 3 [Source:MGI Symbol;Acc:MGI:1916948]	-1.52992	-1.05838	-1.08254	-0.764853	0.902921	3.64388	0.0123387	0.999896
ENSMUSG00000038695	66124	Josd2	Josephin domain containing 2 [Source:MGI Symbol;Acc:MGI:1913374]	0.11407	-0.226732	0.0181495	0.0157908	5.2397	3.6415	0.0123772	0.999896
ENSMUSG00000001247	54135	Lsr	lipolysis stimulated lipoprotein receptor [Source:MGI Symbol;Acc:MGI:1927471]	-1.11065	-0.418625	-0.73078	-0.514258	3.5136	3.64107	0.0123842	0.999896
ENSMUSG00000022587	17069	Ly6e	lymphocyte antigen 6 complex, locus E [Source:MGI Symbol;Acc:MGI:106651]	-0.347096	-0.251562	-0.136707	-0.0462439	6.24332	3.63676	0.0124545	0.999896
ENSMUSG00000017652	21939	Cd40	CD40 antigen [Source:MGI Symbol;Acc:MGI:88336]	-0.892966	-0.576433	-0.796565	-0.569202	0.455424	3.63588	0.0124688	0.999896
ENSMUSG00000004668	268379	Abca13	ATP-binding cassette, sub-family A (ABC1), member 13 [Source:MGI Symbol;Acc:MGI:2388707]	0.497337	0.0218526	0.408286	-0.921517	-1.90509	3.63461	0.0124896	0.999896
ENSMUSG00000040732	13876	Erg	ETS transcription factor [Source:MGI Symbol;Acc:MGI:95415]	-1.41195	-0.581941	-0.557271	-0.523347	2.4368	3.63277	0.0125198	0.999896
ENSMUSG00000020873	110172	Slc35b1	solute carrier family 35, member B1 [Source:MGI Symbol;Acc:MGI:1343133]	0.0485943	-0.0369612	0.062948	0.158405	5.45905	3.63175	0.0125365	0.999896
ENSMUSG00000075284	215280	Wipf1	WAS/WASL interacting protein family, member 1 [Source:MGI Symbol;Acc:MGI:2178801]	-0.758528	-0.555503	-0.524433	-0.495304	3.47483	3.63082	0.0125518	0.999896
ENSMUSG00000031734	16373	Irx3	Iroquois related homeobox 3 [Source:MGI Symbol;Acc:MGI:1197522]	-0.52852	-2.3045	-0.073496	-0.311917	-0.870941	3.62441	0.0126579	0.999896
ENSMUSG00000026870	77996	Cutal	cutA divalent cation tolerance homolog-like [Source:MGI Symbol;Acc:MGI:1925246]	-1.8359	-0.677546	-1.14843	-0.114261	-1.88312	3.61788	0.0127668	0.999896
ENSMUSG00000069806	81904	Cacng7	calcium channel, voltage-dependent, gamma subunit 7 [Source:MGI Symbol;Acc:MGI:1932374]	0.235894	0.0773855	0.049746	0.0205605	7.44003	3.61683	0.0127844	0.999896
ENSMUSG00000071657	14705	Bscl2	Berardinelli-Seip congenital lipodystrophy 2 (seipin) [Source:MGI Symbol;Acc:MGI:1298392]	0.200394	-0.0402298	0.141953	0.0327064	6.30327	3.61533	0.0128095	0.999896
ENSMUSG00000042812	15227	Foxf1	forkhead box F1 [Source:MGI Symbol;Acc:MGI:1347470]	-2.25314	-1.0323	-0.993365	-0.963296	0.503905	3.61375	0.0128361	0.999896
ENSMUSG00000078451	73075	Ppil6	peptidylprolyl isomerase (cyclophilin)-like 6 [Source:MGI Symbol;Acc:MGI:1920325]	0.725213	0.571922	0.617549	0.508174	1.01244	3.60803	0.0129329	0.999896
ENSMUSG00000027474	228788	Ccm2l	cerebral cavernous malformation 2-like [Source:MGI Symbol;Acc:MGI:2385159]	-1.06931	-0.518139	-0.566706	-0.235732	2.46755	3.60398	0.0130019	0.999896
ENSMUSG00000041763	22019	Tpp2	tripeptidyl peptidase II [Source:MGI Symbol;Acc:MGI:102724]	-0.0485392	0.0742609	0.0817885	0.122962	5.97319	3.60295	0.0130195	0.999896
ENSMUSG00000066838	232855	Zfp772	zinc finger protein 772 [Source:MGI Symbol;Acc:MGI:2385265]	0.0640322	-0.287106	-0.135052	-0.159088	3.16782	3.5991	0.0130856	0.999896
ENSMUSG00000030269	97287	Mtmr14	myotubularin related protein 14 [Source:MGI Symbol;Acc:MGI:1916075]	0.0125603	0.215189	0.216769	0.089413	4.56062	3.59502	0.0131558	0.999896
ENSMUSG00000052316	74488	Lrrc15	leucine rich repeat containing 15 [Source:MGI Symbol;Acc:MGI:1921738]	-1.35348	-1.55788	-1.19007	-1.72947	-2.37112	3.58941	0.0132531	0.999896
ENSMUSG00000050201	237987	Otop2	otopetrin 2 [Source:MGI Symbol;Acc:MGI:2388365]	1.56141	-0.759697	-0.248967	-0.0836712	-0.782802	3.58868	0.0132659	0.999896
ENSMUSG00000043207	230709	Zmpste24	zinc metallopeptidase, STE24 [Source:MGI Symbol;Acc:MGI:1890508]	-0.137514	-0.0268671	-0.0102509	0.189406	4.64937	3.586	0.0133127	0.999896
ENSMUSG00000026632	68972	Tatdn3	TatD DNase domain containing 3 [Source:MGI Symbol;Acc:MGI:1916222]	0.475086	0.0329228	0.0481513	0.150518	3.54685	3.58335	0.0133591	0.999896
ENSMUSG00000039395	381269	Mreg	melanoregulin [Source:MGI Symbol;Acc:MGI:2151839]	0.692203	0.115107	0.270656	-0.0843349	1.44682	3.58285	0.0133679	0.999896
ENSMUSG00000021694	71991	Ercc8	excision repaiross-complementing rodent repair deficiency, complementation group 8 [Source:MGI Symbol;Acc:MGI:1919241]	0.09768	0.173267	-0.00314113	-0.136072	3.83746	3.57281	0.0135455	0.999896
ENSMUSG00000020323	73106	Prss57	protease, serine 57 [Source:MGI Symbol;Acc:MGI:1920356]	0.934033	1.12344	0.631757	0.842531	0.586441	3.57184	0.0135626	0.999896
ENSMUSG00000031274	12830	Col4a5	collagen, type IV, alpha 5 [Source:MGI Symbol;Acc:MGI:88456]	-1.45706	-0.631961	-0.510267	-0.306603	3.60553	3.55832	0.013806	0.999896
ENSMUSG00000000579	100040563	Dynlt1c	dynein light chain Tctex-type 1C [Source:MGI Symbol;Acc:MGI:3807476]	0.297396	-0.115752	0.282249	0.37118	1.8662	3.55732	0.0138242	0.999896
ENSMUSG00000035000	13482	Dpp4	dipeptidylpeptidase 4 [Source:MGI Symbol;Acc:MGI:94919]	-1.20487	-0.62504	-0.687561	-0.31264	1.91943	3.5559	0.01385	0.999896
ENSMUSG00000030122	69202	Ptms	parathymosin [Source:MGI Symbol;Acc:MGI:1916452]	0.291587	0.178843	0.0373824	-0.0253766	9.61123	3.55243	0.0139135	0.999896
ENSMUSG00000006386	21687	Tek	TEK receptor tyrosine kinase [Source:MGI Symbol;Acc:MGI:98664]	-1.49022	-0.428419	-0.479058	-0.478243	3.68554	3.54788	0.0139971	0.999896
ENSMUSG00000024962	22340	Vegfb	vascular endothelial growth factor B [Source:MGI Symbol;Acc:MGI:106199]	0.146533	-0.0350193	-0.0683086	-0.171541	5.56068	3.5465	0.0140225	0.999896
ENSMUSG00000037649	14998	H2-DMa	histocompatibility 2, class II, locus DMa [Source:MGI Symbol;Acc:MGI:95921]	0.248059	0.228201	0.205324	0.0273526	5.26313	3.54633	0.0140256	0.999896
ENSMUSG00000026678	19737	Rgs5	regulator of G-protein signaling 5 [Source:MGI Symbol;Acc:MGI:1098434]	-0.929443	-0.36721	-0.324375	-0.279965	6.50554	3.54556	0.0140399	0.999896
ENSMUSG00000028042	22724	Zbtb7b	zinc finger and BTB domain containing 7B [Source:MGI Symbol;Acc:MGI:102755]	-0.352122	-0.70645	-0.395409	-0.38965	3.0658	3.54051	0.0141335	0.999896
ENSMUSG00000026107	109019	Nabp1	nucleic acid binding protein 1 [Source:MGI Symbol;Acc:MGI:1923258]	0.0957353	0.274454	0.146251	0.401488	3.24206	3.52904	0.0143484	0.999896
ENSMUSG00000049502	209200	Dtx3l	deltex 3-like, E3 ubiquitin ligase [Source:MGI Symbol;Acc:MGI:2656973]	-0.881869	-0.622547	-0.474655	-0.367738	2.22235	3.5244	0.0144364	0.999896
ENSMUSG00000032528	22354	Vipr1	vasoactive intestinal peptide receptor 1 [Source:MGI Symbol;Acc:MGI:109272]	0.656879	0.175693	0.190378	0.0949364	3.22664	3.52395	0.014445	0.999896
ENSMUSG00000040263	234825	Klhdc4	kelch domain containing 4 [Source:MGI Symbol;Acc:MGI:2384569]	0.232498	0.0344317	0.0193149	0.00229352	5.12819	3.52206	0.014481	0.999896
ENSMUSG00000031864	70885	Ints10	integrator complex subunit 10 [Source:MGI Symbol;Acc:MGI:1918135]	0.303364	0.129248	0.109978	0.175023	6.3042	3.52159	0.0144901	0.999896
ENSMUSG00000028642	75180	Tmem269	transmembrane protein 269 [Source:MGI Symbol;Acc:MGI:1922430]	0.469366	0.0349549	-0.238536	-0.248509	0.583314	3.52138	0.0144939	0.999896
ENSMUSG00000043822	66548	Adamtsl5	ADAMTS-like 5 [Source:MGI Symbol;Acc:MGI:1913798]	-1.39091	-0.6155	-1.17498	-1.03278	0.721443	3.5198	0.0145242	0.999896
ENSMUSG00000021215	56349	Net1	neuroepithelial cell transforming gene 1 [Source:MGI Symbol;Acc:MGI:1927138]	-0.64534	-0.0949703	-0.305046	-0.277716	4.31188	3.51503	0.0146157	0.999896
ENSMUSG00000024206	19725	Rfx2	regulatory factor X, 2 (influences HLA class II expression) [Source:MGI Symbol;Acc:MGI:106583]	-0.171898	-0.472669	0.116069	0.057757	1.70345	3.51273	0.0146601	0.999896
ENSMUSG00000028677	66743	Rnf220	ring finger protein 220 [Source:MGI Symbol;Acc:MGI:1913993]	0.0996526	0.129279	0.00420802	-0.0899829	7.09963	3.50818	0.0147483	0.999896
ENSMUSG00000020821	16562	Kif1c	kinesin family member 1C [Source:MGI Symbol;Acc:MGI:1098260]	-0.461562	-0.359055	-0.316408	-0.279613	6.2374	3.50216	0.0148659	0.999896
ENSMUSG00000028268	55932	Gbp3	guanylate binding protein 3 [Source:MGI Symbol;Acc:MGI:1926263]	-1.42163	-0.336632	-0.435071	-0.241468	1.40309	3.50118	0.014885	0.999896
ENSMUSG00000006389	17480	Mpl	myeloproliferative leukemia virus oncogene [Source:MGI Symbol;Acc:MGI:97076]	-0.604916	-0.871091	-0.752939	-0.856	-1.92972	3.49788	0.0149499	0.999896
ENSMUSG00000029802	26357	Abcg2	ATP binding cassette subfamily G member 2 (Junior blood group) [Source:MGI Symbol;Acc:MGI:1347061]	-0.81757	-0.375994	-0.39834	-0.357194	3.92791	3.49705	0.0149663	0.999896
ENSMUSG00000058325	330662	Dock1	dedicator of cytokinesis 1 [Source:MGI Symbol;Acc:MGI:2429765]	-0.532344	-0.345736	-0.217201	-0.165851	4.69524	3.49672	0.0149729	0.999896
ENSMUSG00000025137	68671	Pcyt2	phosphate cytidylyltransferase 2, ethanolamine [Source:MGI Symbol;Acc:MGI:1915921]	0.229633	0.0844623	0.0634465	0.00953873	6.60886	3.49582	0.0149906	0.999896
ENSMUSG00000022515	72615	Anks3	ankyrin repeat and sterile alpha motif domain containing 3 [Source:MGI Symbol;Acc:MGI:1919865]	0.229316	0.0123206	0.0287186	-0.0323629	5.66248	3.49458	0.015015	0.999896
ENSMUSG00000034022	94230	Cpsf1	cleavage and polyadenylation specific factor 1 [Source:MGI Symbol;Acc:MGI:2679722]	0.179197	0.0341036	0.0324482	-0.0133964	6.64559	3.48724	0.0151612	0.999896
ENSMUSG00000049115	11607	Agtr1a	angiotensin II receptor, type 1a [Source:MGI Symbol;Acc:MGI:87964]	-1.1333	-0.732107	-1.33632	-0.504027	-0.570295	3.47596	0.0153885	0.999896
ENSMUSG00000040714	232943	Klc3	kinesin light chain 3 [Source:MGI Symbol;Acc:MGI:1277971]	0.18719	0.014502	0.0458656	-0.125925	4.54162	3.472	0.0154692	0.999896
ENSMUSG00000010342	83560	Tex14	testis expressed gene 14 [Source:MGI Symbol;Acc:MGI:1933227]	0.269069	-1.30022	-0.343586	-0.13304	-1.61656	3.47186	0.015472	0.999896
ENSMUSG00000020728	76380	Cep112	centrosomal protein 112 [Source:MGI Symbol;Acc:MGI:1923673]	-0.194059	0.0746927	0.0565805	0.379999	2.10531	3.4709	0.0154915	0.999896
ENSMUSG00000024085	17158	Man2a1	mannosidase 2, alpha 1 [Source:MGI Symbol;Acc:MGI:104669]	-0.966509	-0.42741	-0.462807	-0.398321	4.74918	3.46757	0.0155597	0.999896
ENSMUSG00000026974	67187	Zmynd19	zinc finger, MYND domain containing 19 [Source:MGI Symbol;Acc:MGI:1914437]	0.150964	0.164869	-0.0184529	-0.00733005	5.60305	3.46686	0.0155743	0.999896
ENSMUSG00000031505	69225	Naxd	NAD(P)HX dehydratase [Source:MGI Symbol;Acc:MGI:1913353]	0.199966	0.149848	0.094961	-0.00343994	5.55339	3.46584	0.0155954	0.999896
ENSMUSG00000107011	NA	Gm42906	predicted gene 42906 [Source:MGI Symbol;Acc:MGI:5663043]	-1.39739	-0.720147	-0.935668	-0.7519	-0.192847	3.46381	0.0156372	0.999896
ENSMUSG00000047881	100532	Rell1	RELT-like 1 [Source:MGI Symbol;Acc:MGI:2140767]	-0.507665	-0.310323	-0.344375	-0.26566	3.87523	3.4606	0.0157036	0.999896
ENSMUSG00000029767	12321	Calu	calumenin [Source:MGI Symbol;Acc:MGI:1097158]	-0.227816	-0.0913099	-0.0769845	0.0109449	6.68484	3.45907	0.0157354	0.999896
ENSMUSG00000025991	227231	Cps1	carbamoyl-phosphate synthetase 1 [Source:MGI Symbol;Acc:MGI:891996]	0.748175	1.04708	1.59643	1.05288	-1.07296	3.44955	0.0159344	0.999896
ENSMUSG00000024049	17929	Myom1	myomesin 1 [Source:MGI Symbol;Acc:MGI:1341430]	-0.829296	-0.60992	-0.512051	-0.435917	1.24277	3.44932	0.0159393	0.999896
ENSMUSG00000015533	16398	Itga2	integrin alpha 2 [Source:MGI Symbol;Acc:MGI:96600]	-1.14427	-0.0839864	-0.970645	-0.637677	0.602614	3.44513	0.0160278	0.999896
ENSMUSG00000032295	73744	Man2c1	mannosidase, alpha, class 2C, member 1 [Source:MGI Symbol;Acc:MGI:1920994]	0.287933	0.113332	0.0740203	-0.0715547	6.3607	3.44419	0.0160476	0.999896
ENSMUSG00000039199	70796	Zdhhc1	zinc finger, DHHC domain containing 1 [Source:MGI Symbol;Acc:MGI:1918046]	0.186593	-0.134985	0.0196384	-0.0249226	5.36284	3.44008	0.0161352	0.999896
ENSMUSG00000070923	242521	Klhl9	kelch-like 9 [Source:MGI Symbol;Acc:MGI:2180122]	-0.00775099	0.0657001	0.0863867	0.154468	6.83002	3.43622	0.0162175	0.999896
ENSMUSG00000034485	72565	Uaca	uveal autoantigen with coiled-coil domains and ankyrin repeats [Source:MGI Symbol;Acc:MGI:1919815]	-0.956899	-0.480865	-0.434947	-0.272878	4.24135	3.43596	0.0162231	0.999896
ENSMUSG00000000154	18400	Slc22a18	solute carrier family 22 (organic cation transporter), member 18 [Source:MGI Symbol;Acc:MGI:1336884]	-0.43264	-1.0732	-0.635389	0.284263	-1.30962	3.43213	0.0163055	0.999896
ENSMUSG00000030208	13730	Emp1	epithelial membrane protein 1 [Source:MGI Symbol;Acc:MGI:107941]	-1.80389	-0.657118	-0.507364	-0.0277598	2.08505	3.43034	0.0163441	0.999896
ENSMUSG00000044921	237504	Rassf9	Ras association (RalGDS/AF-6) domain family (N-terminal) member 9 [Source:MGI Symbol;Acc:MGI:2384307]	-0.966211	-0.614022	-0.732573	-0.599107	1.3847	3.42687	0.0164193	0.999896
ENSMUSG00000014837	74356	4931428F04Rik	RIKEN cDNA 4931428F04 gene [Source:MGI Symbol;Acc:MGI:1921606]	0.33014	0.362943	0.112955	0.103366	6.7368	3.41407	0.0166994	0.999896
ENSMUSG00000000142	12006	Axin2	axin 2 [Source:MGI Symbol;Acc:MGI:1270862]	-0.44147	-0.185442	-0.174051	-0.176624	5.22759	3.4128	0.0167277	0.999896
ENSMUSG00000028862	53608	Map3k6	mitogen-activated protein kinase kinase kinase 6 [Source:MGI Symbol;Acc:MGI:1855691]	-1.65096	-0.833971	-0.896344	-0.946228	1.17911	3.41152	0.016756	0.999896
ENSMUSG00000055707	234378	Klhl26	kelch-like 26 [Source:MGI Symbol;Acc:MGI:2443079]	0.0806668	-0.0189233	-0.111091	-0.18155	5.3448	3.40971	0.016796	0.999896
ENSMUSG00000060519	30935	Tor3a	torsin family 3, member A [Source:MGI Symbol;Acc:MGI:1353652]	-0.727273	-0.453011	-0.237226	-0.109663	2.17952	3.40084	0.0169943	0.999896
ENSMUSG00000037720	67878	Tmem33	transmembrane protein 33 [Source:MGI Symbol;Acc:MGI:1915128]	-0.0440608	0.0414002	0.118093	0.179283	6.58265	3.39698	0.0170814	0.999896
ENSMUSG00000043131	232157	Mob1a	MOB kinase activator 1A [Source:MGI Symbol;Acc:MGI:2442631]	-0.274495	-0.120748	-0.0847119	0.0105113	5.21904	3.39546	0.0171157	0.999896
ENSMUSG00000048852	620913	Gm12185	predicted gene 12185 [Source:MGI Symbol;Acc:MGI:3652173]	-0.261441	-0.0870706	-0.123675	1.05333	-2.26292	3.39537	0.0171178	0.999896
ENSMUSG00000062312	13866	Erbb2	erb-b2 receptor tyrosine kinase 2 [Source:MGI Symbol;Acc:MGI:95410]	-0.605492	-0.35532	-0.44833	-0.125639	2.58956	3.39507	0.0171247	0.999896
ENSMUSG00000029389	67848	Ddx55	DEAD box helicase 55 [Source:MGI Symbol;Acc:MGI:1915098]	0.253434	0.0739819	0.0535532	-0.00282192	5.11569	3.39384	0.0171525	0.999896
ENSMUSG00000024423	16210	Impact	impact, RWD domain protein [Source:MGI Symbol;Acc:MGI:1098233]	0.247527	0.00629044	0.179561	0.198057	6.12531	3.39345	0.0171615	0.999896
ENSMUSG00000079108	100101806	Srp54c	signal recognition particle 54C [Source:MGI Symbol;Acc:MGI:3714359]	0.0503124	0.288055	0.170525	0.184869	3.87204	3.39102	0.0172166	0.999896
ENSMUSG00000020717	18613	Pecam1	platelet/endothelial cell adhesion molecule 1 [Source:MGI Symbol;Acc:MGI:97537]	-1.08658	-0.478356	-0.52377	-0.399156	4.4176	3.38253	0.0174113	0.999896
ENSMUSG00000022555	13350	Dgat1	diacylglycerol O-acyltransferase 1 [Source:MGI Symbol;Acc:MGI:1333825]	0.350225	0.156035	0.0824887	0.0346394	5.01738	3.37943	0.0174829	0.999896
ENSMUSG00000021868	105675	Ppif	peptidylprolyl isomerase F (cyclophilin F) [Source:MGI Symbol;Acc:MGI:2145814]	0.23971	0.0419971	0.0729133	0.039223	4.76454	3.37873	0.0174991	0.999896
ENSMUSG00000038086	69253	Hspb2	heat shock protein 2 [Source:MGI Symbol;Acc:MGI:1916503]	-1.52691	-0.825809	-0.121207	-0.299451	-1.11054	3.37801	0.0175159	0.999896
ENSMUSG00000020782	217325	Llgl2	LLGL2 scribble cell polarity complex component [Source:MGI Symbol;Acc:MGI:1918843]	-0.848733	0.0977321	0.0308065	-0.217682	0.48311	3.37323	0.0176269	0.999896
ENSMUSG00000034911	234395	Ushbp1	USH1 protein network component harmonin binding protein 1 [Source:MGI Symbol;Acc:MGI:1922920]	-1.0222	-0.634763	-0.479087	-0.357449	3.04916	3.37153	0.0176667	0.999896
ENSMUSG00000060441	667823	Trim5	tripartite motif-containing 5 [Source:MGI Symbol;Acc:MGI:3646853]	-1.25322	-0.3608	-0.226353	-0.44167	-1.07111	3.36979	0.0177075	0.999896
ENSMUSG00000010830	105785	Kdelr3	KDEL (Lys-Asp-Glu-Leu) endoplasmic reticulum protein retention receptor 3 [Source:MGI Symbol;Acc:MGI:2145953]	-1.04644	-0.480099	-0.387204	-0.0482713	0.595937	3.3667	0.0177801	0.999896
ENSMUSG00000038402	14238	Foxf2	forkhead box F2 [Source:MGI Symbol;Acc:MGI:1347479]	-1.06334	-0.416097	-0.314376	-0.44322	3.10209	3.35584	0.018038	0.999896
ENSMUSG00000030621	109264	Me3	malic enzyme 3, NADP(+)-dependent, mitochondrial [Source:MGI Symbol;Acc:MGI:1916679]	0.53681	0.271363	0.273357	0.227667	4.12209	3.35124	0.0181481	0.999896
ENSMUSG00000027954	13636	Efna1	ephrin A1 [Source:MGI Symbol;Acc:MGI:103236]	-1.06495	-0.570205	-0.652034	-0.582966	1.85077	3.34871	0.0182092	0.999896
ENSMUSG00000031520	22341	Vegfc	vascular endothelial growth factor C [Source:MGI Symbol;Acc:MGI:109124]	-0.690649	-0.837425	-0.549508	-0.632011	2.08503	3.34852	0.0182139	0.999896
ENSMUSG00000022559	30840	Fbxl6	F-box and leucine-rich repeat protein 6 [Source:MGI Symbol;Acc:MGI:1354705]	0.169366	0.0190741	-0.0670241	-0.0597028	5.28739	3.34666	0.0182587	0.999896
ENSMUSG00000020876	74479	Snx11	sorting nexin 11 [Source:MGI Symbol;Acc:MGI:1921729]	0.101737	0.107093	-0.0502104	-0.105826	5.50096	3.34507	0.0182972	0.999896
ENSMUSG00000037548	15000	H2-DMb2	histocompatibility 2, class II, locus Mb2 [Source:MGI Symbol;Acc:MGI:95923]	1.03875	1.71361	1.00266	1.09447	-1.31575	3.34456	0.0183096	0.999896
ENSMUSG00000026387	319229	Sctr	secretin receptor [Source:MGI Symbol;Acc:MGI:2441720]	1.16619	0.940831	1.14057	0.740041	-0.455227	3.34096	0.0183971	0.999896
ENSMUSG00000030917	233806	Tmem159	transmembrane protein 159 [Source:MGI Symbol;Acc:MGI:1925752]	-0.780266	-0.532496	-0.488875	-0.611639	2.71965	3.34035	0.0184122	0.999896
ENSMUSG00000043088	57890	Il17re	interleukin 17 receptor E [Source:MGI Symbol;Acc:MGI:1889371]	-0.0584634	-1.11098	-1.1166	-0.260898	-1.7838	3.33097	0.0186426	0.999896
ENSMUSG00000020447	237636	Npc1l1	NPC1 like intracellular cholesterol transporter 1 [Source:MGI Symbol;Acc:MGI:2685089]	0.444382	-0.213883	-0.694196	-0.407599	-0.501253	3.33043	0.018656	0.999896
ENSMUSG00000073481	67247	Mtarc2	mitochondrial amidoxime reducing component 2 [Source:MGI Symbol;Acc:MGI:1914497]	-0.326606	-0.123824	-0.102685	-0.23894	4.88708	3.32388	0.0188188	0.999896
ENSMUSG00000022768	76872	Ccdc116	coiled-coil domain containing 116 [Source:MGI Symbol;Acc:MGI:1924122]	0.476138	0.40955	0.197564	0.113398	3.51256	3.32387	0.0188191	0.999896
ENSMUSG00000032359	13036	Ctsh	cathepsin H [Source:MGI Symbol;Acc:MGI:107285]	-1.55552	-0.725597	-0.758762	-0.599226	3.0135	3.32349	0.0188286	0.999896
ENSMUSG00000043366	170639	Olfr78	olfactory receptor 78 [Source:MGI Symbol;Acc:MGI:2157548]	-0.718458	0.502205	0.0289125	-0.177914	-0.820573	3.3233	0.0188333	0.999896
ENSMUSG00000029454	17165	Mapkapk5	MAP kinase-activated protein kinase 5 [Source:MGI Symbol;Acc:MGI:1333110]	0.182809	0.146249	0.0161049	0.0609104	5.5811	3.31929	0.0189339	0.999896
ENSMUSG00000056629	14227	Fkbp2	FK506 binding protein 2 [Source:MGI Symbol;Acc:MGI:95542]	0.197638	-0.0312214	0.0130356	-0.013355	5.6111	3.31807	0.0189643	0.999896
ENSMUSG00000024909	58859	Efemp2	epidermal growth factor-containing fibulin-like extracellular matrix protein 2 [Source:MGI Symbol;Acc:MGI:1891209]	-0.350003	-0.354348	-0.492795	-0.325011	3.66753	3.31607	0.0190147	0.999896
ENSMUSG00000032323	13070	Cyp11a1	cytochrome P450, family 11, subfamily a, polypeptide 1 [Source:MGI Symbol;Acc:MGI:88582]	0.225595	-0.427742	-0.411683	-0.407732	1.3054	3.31448	0.0190549	0.999896
ENSMUSG00000044519	382867	Zfp488	zinc finger protein 488 [Source:MGI Symbol;Acc:MGI:2686052]	0.730482	0.0589427	0.29946	0.379725	1.06165	3.30766	0.0192282	0.999896
ENSMUSG00000046949	18105	Nqo2	N-ribosyldihydronicotinamide quinone reductase 2 [Source:MGI Symbol;Acc:MGI:104513]	-0.473924	-0.314595	-0.0349078	-0.00952974	2.59717	3.30748	0.019233	0.999896
ENSMUSG00000022108	16432	Itm2b	integral membrane protein 2B [Source:MGI Symbol;Acc:MGI:1309517]	-0.348585	-0.349162	-0.179191	-0.103868	8.19313	3.3068	0.0192502	0.999896
ENSMUSG00000030669	12310	Calca	calcitonin/calcitonin-related polypeptide, alpha [Source:MGI Symbol;Acc:MGI:2151253]	-0.359149	-1.18334	-0.703494	-1.09503	-0.545244	3.30581	0.0192756	0.999896
ENSMUSG00000000552	29813	Zfp385a	zinc finger protein 385A [Source:MGI Symbol;Acc:MGI:1352495]	-0.0312615	-0.281225	-0.194163	-0.221343	5.96851	3.29904	0.0194497	0.999896
ENSMUSG00000026389	68428	Steap3	STEAP family member 3 [Source:MGI Symbol;Acc:MGI:1915678]	-1.1386	-0.65322	-0.87504	-0.683027	2.41619	3.29894	0.0194522	0.999896
ENSMUSG00000073207	434778	Ccdc160	coiled-coil domain containing 160 [Source:MGI Symbol;Acc:MGI:3588225]	-0.508887	-0.705591	-0.25129	-0.424819	0.663785	3.29757	0.0194877	0.999896
ENSMUSG00000040006	215751	Ginm1	glycoprotein integral membrane 1 [Source:MGI Symbol;Acc:MGI:2384905]	-0.447019	-0.294793	-0.224387	-0.184036	3.68019	3.29599	0.0195286	0.999896
ENSMUSG00000019558	102857	Slc6a8	solute carrier family 6 (neurotransmitter transporter, creatine), member 8 [Source:MGI Symbol;Acc:MGI:2147834]	0.184717	-0.0714768	-0.0664087	-0.0243462	6.49986	3.29347	0.019594	0.999896
ENSMUSG00000056579	544752	Tug1	taurine upregulated gene 1 [Source:MGI Symbol;Acc:MGI:2144114]	0.0554267	0.0852491	0.103832	0.166969	7.23686	3.29202	0.0196318	0.999896
ENSMUSG00000070327	672511	Rnf213	ring finger protein 213 [Source:MGI Symbol;Acc:MGI:1289196]	-0.507806	0.0874495	-0.00555945	0.0929268	3.86514	3.28872	0.0197181	0.999896
ENSMUSG00000023456	21991	Tpi1	triosephosphate isomerase 1 [Source:MGI Symbol;Acc:MGI:98797]	0.0401535	-0.198311	-0.131618	-0.165176	8.10511	3.28596	0.0197904	0.999896
ENSMUSG00000039648	70266	Kyat1	kynurenine aminotransferase 1 [Source:MGI Symbol;Acc:MGI:1917516]	0.2852	-0.119786	0.0871548	0.0157214	3.59257	3.28509	0.0198133	0.999896
ENSMUSG00000071042	240168	Rasgrp3	RAS, guanyl releasing protein 3 [Source:MGI Symbol;Acc:MGI:3028579]	-1.10208	-0.535797	-0.555188	-0.442612	3.27065	3.28408	0.01984	0.999896
ENSMUSG00000042895	223513	Abra	actin-binding Rho activating protein [Source:MGI Symbol;Acc:MGI:2444891]	-0.0858879	0.728329	0.0438029	-0.299625	-2.5951	3.28217	0.0198904	0.999896
ENSMUSG00000027800	17112	Tm4sf1	transmembrane 4 superfamily member 1 [Source:MGI Symbol;Acc:MGI:104678]	-1.70668	-1.09175	-0.909616	-0.966574	2.28935	3.27508	0.0200786	0.999896
ENSMUSG00000028581	16792	Laptm5	lysosomal-associated protein transmembrane 5 [Source:MGI Symbol;Acc:MGI:108046]	-0.953084	-0.702247	-0.569462	-0.581666	4.09552	3.26402	0.0203761	0.999896
ENSMUSG00000030815	68961	Phkg2	phosphorylase kinase, gamma 2 (testis) [Source:MGI Symbol;Acc:MGI:1916211]	0.207716	0.0336091	0.0192599	0.0518297	5.58396	3.26058	0.0204694	0.999896
ENSMUSG00000029009	17769	Mthfr	methylenetetrahydrofolate reductase [Source:MGI Symbol;Acc:MGI:106639]	0.0444282	-0.21173	-0.127182	-0.139466	5.11979	3.25717	0.0205625	0.999896
ENSMUSG00000118504	NA	Gm53012	predicted gene, 53012 [Source:MGI Symbol;Acc:MGI:6388899]	0.197745	-0.00285841	0.117933	0.0402037	5.1721	3.25605	0.0205932	0.999896
ENSMUSG00000071478	319165	H2ac7	H2A clustered histone 7 [Source:MGI Symbol;Acc:MGI:2448289]	0.461434	0.117265	-0.554552	1.1721	-2.34336	3.25333	0.0206677	0.999896
ENSMUSG00000023007	54614	Prpf40b	pre-mRNA processing factor 40B [Source:MGI Symbol;Acc:MGI:1925583]	0.229059	0.0944435	0.0482902	-0.0552933	6.80541	3.25108	0.0207297	0.999896
ENSMUSG00000021913	239017	Ogdhl	oxoglutarate dehydrogenase-like [Source:MGI Symbol;Acc:MGI:3616088]	0.275908	0.167234	0.105511	0.0626512	6.029	3.24905	0.0207857	0.999896
ENSMUSG00000027808	28146	Serp1	stress-associated endoplasmic reticulum protein 1 [Source:MGI Symbol;Acc:MGI:92638]	-0.233323	-0.0507403	-0.0791466	0.0967256	5.81024	3.24716	0.0208382	0.999896
ENSMUSG00000025993	53945	Slc40a1	solute carrier family 40 (iron-regulated transporter), member 1 [Source:MGI Symbol;Acc:MGI:1315204]	-1.18909	-0.472795	-0.428869	-0.297613	3.88626	3.24465	0.0209077	0.999896
ENSMUSG00000067586	13610	S1pr3	sphingosine-1-phosphate receptor 3 [Source:MGI Symbol;Acc:MGI:1339365]	-0.808818	-0.45548	-0.259306	-0.267731	3.5403	3.24352	0.0209392	0.999896
ENSMUSG00000093979	100039441	Gm2237	predicted gene 2237 [Source:MGI Symbol;Acc:MGI:3780407]	0.228881	0.126635	-0.151823	-0.450148	1.80188	3.24121	0.0210039	0.999896
ENSMUSG00000026792	227738	Lrsam1	leucine rich repeat and sterile alpha motif containing 1 [Source:MGI Symbol;Acc:MGI:2684789]	0.251385	0.167736	0.120841	0.187351	5.10509	3.24085	0.0210138	0.999896
ENSMUSG00000022814	22247	Umps	uridine monophosphate synthetase [Source:MGI Symbol;Acc:MGI:1298388]	0.0378424	0.188905	0.113923	0.268855	4.53548	3.23928	0.0210576	0.999896
ENSMUSG00000006021	70394	Kptn	kaptin [Source:MGI Symbol;Acc:MGI:1890380]	0.170045	-0.0572255	-0.0142893	-0.167924	4.48746	3.22371	0.0214988	0.999896
ENSMUSG00000026117	22637	Zap70	zeta-chain (TCR) associated protein kinase [Source:MGI Symbol;Acc:MGI:99613]	-0.72533	-0.73762	-0.654303	-0.629141	1.03603	3.22358	0.0215024	0.999896
ENSMUSG00000022538	224092	Lsg1	large 60S subunit nuclear export GTPase 1 [Source:MGI Symbol;Acc:MGI:107236]	0.0717457	-0.189503	0.00727185	0.135384	4.34408	3.22334	0.0215093	0.999896
ENSMUSG00000028575	67753	Eqtn	equatorin, sperm acrosome associated [Source:MGI Symbol;Acc:MGI:1915003]	0.137609	-0.380037	-0.785811	-1.08155	-0.234639	3.22318	0.0215138	0.999896
ENSMUSG00000022501	19118	Prm1	protamine 1 [Source:MGI Symbol;Acc:MGI:97765]	0.795212	0.770284	1.41065	0.308959	-1.76855	3.2212	0.0215706	0.999896
ENSMUSG00000034981	231440	Parm1	prostate androgen-regulated mucin-like protein 1 [Source:MGI Symbol;Acc:MGI:2443349]	-1.03635	-0.80139	-0.610471	-0.671418	4.50118	3.21338	0.0217964	0.999896
ENSMUSG00000000275	217069	Trim25	tripartite motif-containing 25 [Source:MGI Symbol;Acc:MGI:102749]	-0.936501	-0.339187	-0.545322	-0.363427	3.29541	3.21209	0.0218339	0.999896
ENSMUSG00000032733	235406	Snx33	sorting nexin 33 [Source:MGI Symbol;Acc:MGI:2443239]	-0.388679	-0.665126	-0.278851	-0.261201	2.73451	3.20534	0.0220311	0.999896
ENSMUSG00000103034	NA	Gm8797	predicted pseudogene 8797 [Source:MGI Symbol;Acc:MGI:3643769]	0.462689	-0.173298	-0.325841	0.00305414	-0.98863	3.20346	0.0220862	0.999896
ENSMUSG00000001473	67951	Tubb6	tubulin, beta 6 class V [Source:MGI Symbol;Acc:MGI:1915201]	-0.889917	-0.538975	-0.632829	-0.385291	3.0306	3.1918	0.0224321	0.999896
ENSMUSG00000018509	73139	Cenpv	centromere protein V [Source:MGI Symbol;Acc:MGI:1920389]	0.293873	0.154474	0.0537448	0.0368011	4.99162	3.19014	0.0224818	0.999896
ENSMUSG00000025810	18186	Nrp1	neuropilin 1 [Source:MGI Symbol;Acc:MGI:106206]	-0.828465	-0.155741	-0.0857951	-0.0160558	5.25922	3.18758	0.0225587	0.999896
ENSMUSG00000027661	170441	Slc2a10	solute carrier family 2 (facilitated glucose transporter), member 10 [Source:MGI Symbol;Acc:MGI:2156687]	-0.650512	-0.212883	-0.321276	0.426293	1.1722	3.18718	0.0225709	0.999896
ENSMUSG00000042228	17096	Lyn	LYN proto-oncogene, Src family tyrosine kinase [Source:MGI Symbol;Acc:MGI:96892]	-0.898986	-0.375023	-0.57481	-0.385628	2.86734	3.1862	0.0226002	0.999896
ENSMUSG00000040616	214359	Tmem51	transmembrane protein 51 [Source:MGI Symbol;Acc:MGI:2384874]	-0.985394	-0.575169	-0.381608	-0.519674	1.803	3.18605	0.0226049	0.999896
ENSMUSG00000029816	93695	Gpnmb	glycoprotein (transmembrane) nmb [Source:MGI Symbol;Acc:MGI:1934765]	1.1876	1.07926	1.16874	1.77164	0.106804	3.18315	0.0226923	0.999896
ENSMUSG00000033021	69080	Gmppa	GDP-mannose pyrophosphorylase A [Source:MGI Symbol;Acc:MGI:1916330]	0.177599	-0.0337715	-0.0157099	-0.0985883	5.17466	3.18287	0.0227009	0.999896
ENSMUSG00000068699	68794	Flnc	filamin C, gamma [Source:MGI Symbol;Acc:MGI:95557]	-1.10861	-0.652701	-0.529921	-0.0217417	2.6432	3.17783	0.0228538	0.999896
ENSMUSG00000038371	319934	Sbf2	SET binding factor 2 [Source:MGI Symbol;Acc:MGI:1921831]	0.119476	0.271272	0.0834189	0.0533092	6.71125	3.17752	0.0228634	0.999896
ENSMUSG00000046916	68632	Myct1	myc target 1 [Source:MGI Symbol;Acc:MGI:1915882]	-1.41914	-0.844164	-0.803889	-0.901919	0.00977242	3.17708	0.0228766	0.999896
ENSMUSG00000091735	436090	Gpr62	G protein-coupled receptor 62 [Source:MGI Symbol;Acc:MGI:3525078]	0.288044	-0.0239428	0.0287935	-0.174093	3.71329	3.1733	0.0229922	0.999896
ENSMUSG00000038332	140742	Sesn1	sestrin 1 [Source:MGI Symbol;Acc:MGI:2155278]	-0.150524	-0.227446	-0.125431	-0.178652	5.56873	3.1724	0.0230198	0.999896
ENSMUSG00000055900	230657	Tmem69	transmembrane protein 69 [Source:MGI Symbol;Acc:MGI:3045357]	0.0135236	-0.246423	0.131695	-0.0774965	3.23395	3.17142	0.0230501	0.999896
ENSMUSG00000013367	210094	Iglon5	IgLON family member 5 [Source:MGI Symbol;Acc:MGI:2686277]	0.270707	-0.0258999	-0.0192595	0.0741982	6.10216	3.171	0.0230629	0.999896
ENSMUSG00000075470	380959	Alg10b	asparagine-linked glycosylation 10B (alpha-1,2-glucosyltransferase) [Source:MGI Symbol;Acc:MGI:2146159]	0.000495427	0.105377	0.0762638	0.183064	6.45265	3.1679	0.0231585	0.999896
ENSMUSG00000073155	67705	1810058I24Rik	RIKEN cDNA 1810058I24 gene [Source:MGI Symbol;Acc:MGI:1914955]	-0.229785	-0.290585	-0.214626	-0.0112477	4.19445	3.16667	0.0231965	0.999896
ENSMUSG00000033306	210126	Lpp	LIM domain containing preferred translocation partner in lipoma [Source:MGI Symbol;Acc:MGI:2441849]	-0.5567	-0.158302	-0.281848	-0.0696552	3.83176	3.16559	0.02323	0.999896
ENSMUSG00000093803	19054	Ppp2r3d	protein phosphatase 2 (formerly 2A), regulatory subunit B'', delta [Source:MGI Symbol;Acc:MGI:1335093]	0.17177	0.00416	-0.0254632	-0.0793021	5.70574	3.16491	0.0232509	0.999896
ENSMUSG00000053897	67547	Slc39a8	solute carrier family 39 (metal ion transporter), member 8 [Source:MGI Symbol;Acc:MGI:1914797]	-1.03239	-0.430185	-0.44305	-0.441029	3.05667	3.16438	0.0232675	0.999896
ENSMUSG00000039005	21898	Tlr4	toll-like receptor 4 [Source:MGI Symbol;Acc:MGI:96824]	-1.18709	-0.594413	-0.490238	0.0250752	-0.0720899	3.16413	0.0232752	0.999896
ENSMUSG00000063605	234582	Ccdc102a	coiled-coil domain containing 102A [Source:MGI Symbol;Acc:MGI:2686927]	-0.742226	-0.732255	-0.529167	-0.406774	1.91286	3.15864	0.0234464	0.999896
ENSMUSG00000031816	234814	Mthfsd	methenyltetrahydrofolate synthetase domain containing [Source:MGI Symbol;Acc:MGI:2679252]	0.219773	-0.0594096	-0.0294258	0.00696676	5.34159	3.15751	0.0234819	0.999896
ENSMUSG00000028191	12042	Bcl10	B cell leukemia/lymphoma 10 [Source:MGI Symbol;Acc:MGI:1337994]	-0.174121	-0.145978	-0.0964225	0.0890138	3.94841	3.15626	0.023521	0.999896
ENSMUSG00000093898	102637020	Gm33933	predicted gene, 33933 [Source:MGI Symbol;Acc:MGI:5593092]	0.822734	-0.651471	-0.00751147	-0.306589	-1.98167	3.14788	0.0237853	0.999896
ENSMUSG00000021900	26363	Btd	biotinidase [Source:MGI Symbol;Acc:MGI:1347001]	-0.474659	-0.294352	-0.125267	-0.235518	3.22704	3.14608	0.0238427	0.999896
ENSMUSG00000026566	68481	Mpzl1	myelin protein zero-like 1 [Source:MGI Symbol;Acc:MGI:1915731]	-0.323475	-0.196225	-0.191664	-0.0801524	5.50196	3.14436	0.0238973	0.999896
ENSMUSG00000071649	72727	B3gat3	beta-1,3-glucuronyltransferase 3 (glucuronosyltransferase I) [Source:MGI Symbol;Acc:MGI:1919977]	0.20514	0.140512	0.0889436	-0.0282243	6.83255	3.14286	0.0239452	0.999896
ENSMUSG00000012126	67586	Ubxn11	UBX domain protein 11 [Source:MGI Symbol;Acc:MGI:1914836]	0.221805	0.162091	-0.0233424	-0.102829	4.88084	3.14134	0.0239941	0.999896
ENSMUSG00000037344	83704	Slc12a9	solute carrier family 12 (potassium/chloride transporters), member 9 [Source:MGI Symbol;Acc:MGI:1933532]	0.26875	-0.0217656	0.0169674	-0.0166984	5.21722	3.13739	0.024121	0.999896
ENSMUSG00000114487	NA	Gm49393	predicted gene, 49393 [Source:MGI Symbol;Acc:MGI:6121623]	-1.01445	-0.952802	-0.800417	-1.07128	1.10847	3.13151	0.0243109	0.999896
ENSMUSG00000021592	77041	Arsk	arylsulfatase K [Source:MGI Symbol;Acc:MGI:1924291]	-0.0256945	-0.204649	0.0522879	0.1835	2.6038	3.12711	0.0244542	0.999896
ENSMUSG00000032816	56741	Igdcc4	immunoglobulin superfamily, DCC subclass, member 4 [Source:MGI Symbol;Acc:MGI:1858497]	0.130497	-0.159989	-0.133177	-0.141805	6.23628	3.12476	0.0245311	0.999896
ENSMUSG00000039414	320473	Heatr5b	HEAT repeat containing 5B [Source:MGI Symbol;Acc:MGI:2444098]	0.195011	0.193088	0.260819	0.273816	5.82082	3.12054	0.0246697	0.999896
ENSMUSG00000064329	20265	Scn1a	sodium channel, voltage-gated, type I, alpha [Source:MGI Symbol;Acc:MGI:98246]	0.44623	0.235807	0.303966	0.184687	5.98327	3.11887	0.0247249	0.999896
ENSMUSG00000025271	18639	Pfkfb1	6-phosphofructo-2-kinase/fructose-2,6-biphosphatase 1 [Source:MGI Symbol;Acc:MGI:107816]	0.30353	0.287051	0.69555	-0.252804	0.584103	3.1139	0.0248895	0.999896
ENSMUSG00000033355	67775	Rtp4	receptor transporter protein 4 [Source:MGI Symbol;Acc:MGI:1915025]	-1.05296	-0.520015	-0.389152	-0.272765	1.10511	3.11318	0.0249136	0.999896
ENSMUSG00000039356	227715	Exosc2	exosome component 2 [Source:MGI Symbol;Acc:MGI:2385133]	0.0103952	-0.242124	-0.0395886	-0.0659268	4.24345	3.11078	0.0249936	0.999896
ENSMUSG00000049882	207965	Vcpkmt	valosin containing protein lysine (K) methyltransferase [Source:MGI Symbol;Acc:MGI:2684917]	0.220462	0.205353	0.0841498	-0.0657921	4.00865	3.10885	0.025058	0.999896
ENSMUSG00000073131	67048	Vma21	VMA21 vacuolar H+-ATPase homolog (S. cerevisiae) [Source:MGI Symbol;Acc:MGI:1914298]	-0.0951816	-0.118603	0.0793448	0.0795835	5.59598	3.10864	0.0250652	0.999896
ENSMUSG00000048572	226040	Tmem252	transmembrane protein 252 [Source:MGI Symbol;Acc:MGI:3583948]	-1.61502	-1.20984	-0.757732	-0.880862	1.88695	3.10803	0.0250854	0.999896
ENSMUSG00000000555	16402	Itga5	integrin alpha 5 (fibronectin receptor alpha) [Source:MGI Symbol;Acc:MGI:96604]	-1.05698	-0.419319	-0.600146	-0.458871	3.36765	3.10765	0.0250982	0.999896
ENSMUSG00000024654	66514	Asrgl1	asparaginase like 1 [Source:MGI Symbol;Acc:MGI:1913764]	0.11122	-0.172293	-0.0141513	0.0239889	6.33278	3.10679	0.0251271	0.999896
ENSMUSG00000023886	64074	Smoc2	SPARC related modular calcium binding 2 [Source:MGI Symbol;Acc:MGI:1929881]	-0.925869	-0.955395	-1.07856	-0.94158	2.35093	3.10406	0.0252189	0.999896
ENSMUSG00000058099	74039	Nfam1	Nfat activating molecule with ITAM motif 1 [Source:MGI Symbol;Acc:MGI:1921289]	-0.99876	-0.214093	-0.593376	-0.121109	1.43238	3.10228	0.0252792	0.999896
ENSMUSG00000070436	12406	Serpinh1	serine (or cysteine) peptidase inhibitor, clade H, member 1 [Source:MGI Symbol;Acc:MGI:88283]	-1.03011	-0.625438	-0.445868	-0.0901448	5.89125	3.10093	0.0253247	0.999896
ENSMUSG00000052684	16476	Jun	jun proto-oncogene [Source:MGI Symbol;Acc:MGI:96646]	-0.192659	-0.32844	0.0562618	-0.081549	6.06507	3.09832	0.0254131	0.999896
ENSMUSG00000023755	69159	Rhebl1	Ras homolog enriched in brain like 1 [Source:MGI Symbol;Acc:MGI:1916409]	0.372937	0.204361	-0.0697042	0.152182	3.80011	3.09751	0.0254407	0.999896
ENSMUSG00000026664	16922	Phyh	phytanoyl-CoA hydroxylase [Source:MGI Symbol;Acc:MGI:891978]	0.0772098	-0.115645	-0.231769	-0.177445	4.96775	3.09709	0.0254551	0.999896
ENSMUSG00000026102	16329	Inpp1	inositol polyphosphate-1-phosphatase [Source:MGI Symbol;Acc:MGI:104848]	0.102035	-0.0709946	0.0268246	-0.128744	5.00005	3.09704	0.0254568	0.999896
ENSMUSG00000009555	107951	Cdk9	cyclin-dependent kinase 9 (CDC2-related kinase) [Source:MGI Symbol;Acc:MGI:1328368]	0.0909149	0.0260817	-0.0589451	-0.147996	6.66178	3.097	0.0254582	0.999896
ENSMUSG00000032392	214424	Parp16	poly (ADP-ribose) polymerase family, member 16 [Source:MGI Symbol;Acc:MGI:2446133]	0.00973648	-0.0582085	-0.0682254	-0.442996	2.33605	3.09194	0.0256307	0.999896
ENSMUSG00000037196	69310	Pacrg	PARK2 co-regulated [Source:MGI Symbol;Acc:MGI:1916560]	0.451216	-0.0934745	-0.00722526	0.128882	2.33709	3.09089	0.0256667	0.999896
ENSMUSG00000059588	54598	Calcrl	calcitonin receptor-like [Source:MGI Symbol;Acc:MGI:1926944]	-1.33132	-0.717948	-0.423253	-0.294666	2.31578	3.08996	0.0256988	0.999896
ENSMUSG00000026676	74186	Ccdc3	coiled-coil domain containing 3 [Source:MGI Symbol;Acc:MGI:1921436]	-1.04259	-0.314807	-0.339475	-0.375566	3.2081	3.08812	0.0257619	0.999896
ENSMUSG00000046460	244885	Sh2d7	SH2 domain containing 7 [Source:MGI Symbol;Acc:MGI:2441692]	0.592655	0.278792	0.418929	0.271875	1.63702	3.087	0.0258007	0.999896
ENSMUSG00000026255	98363	Efhd1	EF hand domain containing 1 [Source:MGI Symbol;Acc:MGI:1921607]	-0.492883	-0.811952	-0.447086	-0.447492	2.36896	3.08521	0.0258627	0.999896
ENSMUSG00000045252	232976	Zfp574	zinc finger protein 574 [Source:MGI Symbol;Acc:MGI:2442951]	0.238598	0.130167	0.15079	0.0172278	5.64833	3.08327	0.0259297	0.999896
ENSMUSG00000037106	631797	Fer1l6	fer-1-like 6 (C. elegans) [Source:MGI Symbol;Acc:MGI:3645398]	-0.867644	-0.422125	0.513225	-0.701474	-1.70807	3.07974	0.0260526	0.999896
ENSMUSG00000031090	78914	Nadsyn1	NAD synthetase 1 [Source:MGI Symbol;Acc:MGI:1926164]	-0.170466	-0.367956	-0.181111	0.0607752	2.32334	3.07831	0.0261024	0.999896
ENSMUSG00000027422	81910	Rrbp1	ribosome binding protein 1 [Source:MGI Symbol;Acc:MGI:1932395]	-0.555173	-0.310828	-0.202924	-0.202091	5.76615	3.07723	0.0261401	0.999896
ENSMUSG00000036323	66661	Srp72	signal recognition particle 72 [Source:MGI Symbol;Acc:MGI:1333795]	0.0286575	0.0576148	0.0887462	0.13303	6.56712	3.07133	0.026347	0.999896
ENSMUSG00000053552	228598	Ebf4	early B cell factor 4 [Source:MGI Symbol;Acc:MGI:2385972]	0.223292	-0.0617959	-0.0754179	-0.146638	4.17626	3.06417	0.0266007	0.999896
ENSMUSG00000020787	18436	P2rx1	purinergic receptor P2X, ligand-gated ion channel, 1 [Source:MGI Symbol;Acc:MGI:1098235]	-1.29896	-0.296872	0.307556	-0.17929	-0.937396	3.06135	0.0267014	0.999896
ENSMUSG00000049349	NA	Gm5105	predicted gene 5105 [Source:MGI Symbol;Acc:MGI:3645344]	0.985279	1.25059	0.556507	1.02685	-1.07318	3.06049	0.0267322	0.999896
ENSMUSG00000072707	18330	Olfr31	olfactory receptor 31 [Source:MGI Symbol;Acc:MGI:109304]	0.572129	0.586645	0.0416079	-0.765865	-1.88832	3.06029	0.0267393	0.999896
ENSMUSG00000024053	246707	Emilin2	elastin microfibril interfacer 2 [Source:MGI Symbol;Acc:MGI:2389136]	-1.03246	-0.635489	-0.866082	-0.927791	1.36264	3.05901	0.0267852	0.999896
ENSMUSG00000093938	216984	Evi2b	ecotropic viral integration site 2b [Source:MGI Symbol;Acc:MGI:1890682]	-0.970541	-0.157877	0.138773	-0.235989	-1.07873	3.05808	0.0268183	0.999896
ENSMUSG00000020679	21410	Hnf1b	HNF1 homeobox B [Source:MGI Symbol;Acc:MGI:98505]	0.413432	0.398576	-0.744754	-0.468871	-2.1797	3.0535	0.0269834	0.999896
ENSMUSG00000041096	52808	Tspyl2	TSPY-like 2 [Source:MGI Symbol;Acc:MGI:106244]	0.18888	-0.0081787	0.0474325	-0.0278114	6.36117	3.04663	0.0272326	0.999896
ENSMUSG00000032637	233871	Atxn2l	ataxin 2-like [Source:MGI Symbol;Acc:MGI:2446242]	0.257145	0.0935813	0.0778487	0.0473088	8.17366	3.04649	0.0272377	0.999896
ENSMUSG00000032579	69536	Hemk1	HemK methyltransferase family member 1 [Source:MGI Symbol;Acc:MGI:1916786]	0.314912	-0.0264479	0.029888	-0.0582727	4.07371	3.04648	0.0272382	0.999896
ENSMUSG00000026430	54354	Rassf5	Ras association (RalGDS/AF-6) domain family member 5 [Source:MGI Symbol;Acc:MGI:1926375]	0.317125	0.182376	0.364848	0.35786	3.62835	3.04621	0.027248	0.999896
ENSMUSG00000032434	67213	Cmtm6	CKLF-like MARVEL transmembrane domain containing 6 [Source:MGI Symbol;Acc:MGI:2447165]	-0.295963	-0.104689	-0.0897651	-0.0583095	4.68588	3.04609	0.0272522	0.999896
ENSMUSG00000034422	547253	Parp14	poly (ADP-ribose) polymerase family, member 14 [Source:MGI Symbol;Acc:MGI:1919489]	-1.06177	-0.945521	-0.752192	-0.268919	1.31163	3.04476	0.027301	0.999896
ENSMUSG00000001435	12822	Col18a1	collagen, type XVIII, alpha 1 [Source:MGI Symbol;Acc:MGI:88451]	-1.67013	-0.709554	-0.455578	-0.423568	4.46561	3.04459	0.0273072	0.999896
ENSMUSG00000026896	71586	Ifih1	interferon induced with helicase C domain 1 [Source:MGI Symbol;Acc:MGI:1918836]	-0.558351	0.418926	0.0677487	0.0903298	1.67085	3.04297	0.0273666	0.999896
ENSMUSG00000020806	217344	Rhbdf2	rhomboid 5 homolog 2 [Source:MGI Symbol;Acc:MGI:2442473]	-0.891605	-0.709254	-0.167847	-0.372051	0.992677	3.03865	0.0275252	0.999896
ENSMUSG00000030516	21872	Tjp1	tight junction protein 1 [Source:MGI Symbol;Acc:MGI:98759]	-0.470389	-0.172949	-0.203522	-0.103598	6.56358	3.03833	0.027537	0.999896
ENSMUSG00000107504	102639178	Gm35549	predicted gene, 35549 [Source:MGI Symbol;Acc:MGI:5594708]	0.802231	-0.424155	-0.48027	0.121065	-1.01413	3.03759	0.0275644	0.999896
ENSMUSG00000006850	71983	Tmco6	transmembrane and coiled-coil domains 6 [Source:MGI Symbol;Acc:MGI:1919233]	0.0493153	-0.185006	0.0129945	-0.248847	3.83609	3.03655	0.0276027	0.999896
ENSMUSG00000014503	53871	Pkd2l2	polycystic kidney disease 2-like 2 [Source:MGI Symbol;Acc:MGI:1858231]	-0.0169645	0.0936781	0.0111013	0.199756	5.03457	3.03298	0.0277349	0.999896
ENSMUSG00000032440	21813	Tgfbr2	transforming growth factor, beta receptor II [Source:MGI Symbol;Acc:MGI:98729]	-1.33256	-0.658266	-0.650986	-0.504578	4.15757	3.03227	0.0277612	0.999896
ENSMUSG00000045934	194126	Mtmr11	myotubularin related protein 11 [Source:MGI Symbol;Acc:MGI:2652817]	-0.111755	-0.257171	-0.377839	-0.13994	3.24332	3.02936	0.0278699	0.999896
ENSMUSG00000016087	14247	Fli1	Friend leukemia integration 1 [Source:MGI Symbol;Acc:MGI:95554]	-1.28639	-0.398387	-0.535211	-0.40191	2.24592	3.02774	0.0279305	0.999896
ENSMUSG00000027297	17005	Ltk	leukocyte tyrosine kinase [Source:MGI Symbol;Acc:MGI:96840]	0.689126	0.427552	0.0388083	-0.0185882	2.99937	3.02548	0.0280149	0.999896
ENSMUSG00000091511	625131	Vmn2r87	vomeronasal 2, receptor 87 [Source:MGI Symbol;Acc:MGI:3645796]	0.123655	-0.2993	-0.0613167	-0.84129	0.372437	3.02493	0.0280355	0.999896
ENSMUSG00000001062	72325	Vps9d1	VPS9 domain containing 1 [Source:MGI Symbol;Acc:MGI:1914143]	0.26353	0.0625279	0.0350853	-0.0212541	6.25011	3.02335	0.0280952	0.999896
ENSMUSG00000005237	327954	Dnah2	dynein, axonemal, heavy chain 2 [Source:MGI Symbol;Acc:MGI:107731]	0.518893	0.245928	0.268205	0.0700169	3.23939	3.02331	0.0280966	0.999896
ENSMUSG00000029007	11610	Agtrap	angiotensin II, type I receptor-associated protein [Source:MGI Symbol;Acc:MGI:1339977]	-0.743502	-0.638237	-0.391971	-0.220137	2.76311	3.02208	0.0281429	0.999896
ENSMUSG00000044982	67158	Sft2d3	SFT2 domain containing 3 [Source:MGI Symbol;Acc:MGI:1914408]	0.0198759	-0.197702	-0.273604	-0.234361	3.31205	3.02129	0.0281727	0.999896
ENSMUSG00000027374	77721	Mrps5	mitochondrial ribosomal protein S5 [Source:MGI Symbol;Acc:MGI:1924971]	0.180785	0.0634251	0.0997529	0.00849048	5.76796	3.02001	0.0282212	0.999896
ENSMUSG00000032517	17433	Mobp	myelin-associated oligodendrocytic basic protein [Source:MGI Symbol;Acc:MGI:108511]	1.92007	-0.868604	0.75296	0.777074	3.13895	3.01724	0.028326	0.999896
ENSMUSG00000035637	76238	Grhpr	glyoxylate reductase/hydroxypyruvate reductase [Source:MGI Symbol;Acc:MGI:1923488]	-0.135192	-0.251441	-0.288499	-0.38538	3.74458	3.01682	0.0283421	0.999896
ENSMUSG00000024941	78891	Scyl1	SCY1-like 1 (S. cerevisiae) [Source:MGI Symbol;Acc:MGI:1931787]	0.075049	-0.0766528	-0.0153666	-0.0343963	6.13089	3.0152	0.0284034	0.999896
ENSMUSG00000040298	330660	Btbd16	BTB (POZ) domain containing 16 [Source:MGI Symbol;Acc:MGI:3045247]	0.381131	0.557383	1.1203	1.20281	-1.21817	3.01134	0.028551	0.999896
ENSMUSG00000027942	99650	4933434E20Rik	RIKEN cDNA 4933434E20 gene [Source:MGI Symbol;Acc:MGI:1914027]	0.193263	-0.00620652	0.0966902	0.0507606	5.28389	3.01081	0.0285712	0.999896
ENSMUSG00000024991	13669	Eif3a	eukaryotic translation initiation factor 3, subunit A [Source:MGI Symbol;Acc:MGI:95301]	0.0253328	0.0680956	0.100798	0.149011	7.87044	3.00835	0.0286654	0.999896
ENSMUSG00000025858	67604	Get4	golgi to ER traffic protein 4 [Source:MGI Symbol;Acc:MGI:1914854]	-0.0861022	0.00771882	-0.0336632	-0.192627	5.65718	3.00755	0.0286961	0.999896
ENSMUSG00000059049	329872	Frem1	Fras1 related extracellular matrix protein 1 [Source:MGI Symbol;Acc:MGI:2670972]	-1.61956	-0.650897	-0.513251	-0.502891	2.3479	3.00649	0.0287369	0.999896
ENSMUSG00000047284	216860	Neurl4	neuralized E3 ubiquitin protein ligase 4 [Source:MGI Symbol;Acc:MGI:1921092]	0.235274	0.183257	0.134705	0.0719324	7.41912	3.00517	0.028788	0.999896
ENSMUSG00000009292	28240	Trpm2	transient receptor potential cation channel, subfamily M, member 2 [Source:MGI Symbol;Acc:MGI:1351901]	0.415031	0.056052	0.0766945	0.0831489	4.36084	3.00195	0.0289123	0.999896
ENSMUSG00000026798	227683	Coq4	coenzyme Q4 [Source:MGI Symbol;Acc:MGI:1098826]	0.191101	0.164773	0.21454	0.136458	4.29086	3.00102	0.0289484	0.999896
ENSMUSG00000003680	225895	Taf6l	TATA-box binding protein associated factor 6 like [Source:MGI Symbol;Acc:MGI:2444957]	0.0327227	-0.0126451	0.0358847	-0.220382	4.07163	2.99952	0.0290069	0.999896
ENSMUSG00000052751	58887	Repin1	replication initiator 1 [Source:MGI Symbol;Acc:MGI:1889817]	0.143293	-0.189475	-0.138375	-0.196476	5.20695	2.99784	0.0290721	0.999896
ENSMUSG00000020741	74148	Cluh	clustered mitochondria (cluA/CLU1) homolog [Source:MGI Symbol;Acc:MGI:1921398]	0.169431	-0.0024066	0.00801293	0.0165119	6.49598	2.99765	0.0290794	0.999896
ENSMUSG00000004667	66420	Polr2e	polymerase (RNA) II (DNA directed) polypeptide E [Source:MGI Symbol;Acc:MGI:1913670]	0.0876006	0.0354137	-0.0776187	-0.142523	5.50845	2.99607	0.0291414	0.999896
ENSMUSG00000040877	212198	Wdr25	WD repeat domain 25 [Source:MGI Symbol;Acc:MGI:3045255]	0.192937	-0.0317692	0.273391	-0.00486187	2.48216	2.99454	0.029201	0.999896
ENSMUSG00000057177	606496	Gsk3a	glycogen synthase kinase 3 alpha [Source:MGI Symbol;Acc:MGI:2152453]	0.198833	0.128585	0.0448143	0.0206796	7.82779	2.993	0.0292616	0.999896
ENSMUSG00000043448	118454	Gjc2	gap junction protein, gamma 2 [Source:MGI Symbol;Acc:MGI:2153060]	0.91609	-0.323663	0.472816	0.381084	1.90084	2.99085	0.0293458	0.999896
ENSMUSG00000044468	74645	Tent5c	terminal nucleotidyltransferase 5C [Source:MGI Symbol;Acc:MGI:1921895]	-0.951496	-0.660591	-0.245214	-0.239079	1.36135	2.98443	0.0295996	0.999896
ENSMUSG00000006567	11979	Atp7b	ATPase, Cu++ transporting, beta polypeptide [Source:MGI Symbol;Acc:MGI:103297]	0.389062	0.0650293	-0.0267288	-0.0538932	2.34995	2.98277	0.0296656	0.999896
ENSMUSG00000015702	71790	Anxa9	annexin A9 [Source:MGI Symbol;Acc:MGI:1923711]	0.563148	0.150767	-0.161026	0.212781	0.695334	2.97556	0.0299539	0.999896
ENSMUSG00000014786	277973	Slc9a5	solute carrier family 9 (sodium/hydrogen exchanger), member 5 [Source:MGI Symbol;Acc:MGI:2685542]	0.393016	0.150349	0.125802	0.0550675	5.88404	2.97465	0.0299905	0.999896
ENSMUSG00000024900	12894	Cpt1a	carnitine palmitoyltransferase 1a, liver [Source:MGI Symbol;Acc:MGI:1098296]	-0.570191	-0.303829	-0.235282	-0.23412	4.73662	2.97397	0.0300178	0.999896
ENSMUSG00000044033	545428	Ccdc141	coiled-coil domain containing 141 [Source:MGI Symbol;Acc:MGI:1919735]	-0.637864	-0.179936	-0.352186	-0.261151	3.82119	2.97318	0.03005	0.999896
ENSMUSG00000051235	209334	Gen1	GEN1, Holliday junction 5' flap endonuclease [Source:MGI Symbol;Acc:MGI:2443149]	-0.214453	-0.359783	0.286187	0.253781	1.92131	2.96922	0.0302099	0.999896
ENSMUSG00000034177	207742	Rnf43	ring finger protein 43 [Source:MGI Symbol;Acc:MGI:2442609]	-1.10044	-0.108191	-0.530306	-0.352017	0.995878	2.96917	0.030212	0.999896
ENSMUSG00000110218	NA	Tincr	TINCR ubiquitin domain containing [Source:MGI Symbol;Acc:MGI:5012404]	0.725241	0.22507	-0.343309	0.281401	1.09695	2.96809	0.0302557	0.999896
ENSMUSG00000057143	319236	Trim12c	tripartite motif-containing 12C [Source:MGI Symbol;Acc:MGI:4821183]	-0.817908	-0.766507	-0.478357	-0.485449	1.69366	2.96719	0.0302924	0.999896
ENSMUSG00000034903	319876	Cobll1	Cobl-like 1 [Source:MGI Symbol;Acc:MGI:2442894]	-0.907183	-0.546152	-0.536579	-0.361788	3.09762	2.96234	0.0304899	0.999896
ENSMUSG00000038642	13040	Ctss	cathepsin S [Source:MGI Symbol;Acc:MGI:107341]	-0.543962	-0.280684	0.00750732	-0.0273964	3.6898	2.96177	0.0305135	0.999896
ENSMUSG00000021916	76485	Glt8d1	glycosyltransferase 8 domain containing 1 [Source:MGI Symbol;Acc:MGI:1923735]	0.138881	-0.126749	-0.0870359	-0.0399365	5.36639	2.96005	0.0305838	0.999896
ENSMUSG00000024810	77125	Il33	interleukin 33 [Source:MGI Symbol;Acc:MGI:1924375]	-1.31573	-1.7448	-0.862906	-0.816449	1.18928	2.95939	0.030611	0.999896
ENSMUSG00000035104	232146	Eva1a	eva-1 homolog A (C. elegans) [Source:MGI Symbol;Acc:MGI:2385247]	-0.671247	-0.506352	-0.628124	-0.787845	1.61089	2.95837	0.030653	0.999896
ENSMUSG00000035208	276950	Slfn8	schlafen 8 [Source:MGI Symbol;Acc:MGI:2672859]	-1.19949	-0.57546	-0.629339	-0.307753	-1.02582	2.95695	0.0307112	0.999896
ENSMUSG00000037660	238057	Gdf7	growth differentiation factor 7 [Source:MGI Symbol;Acc:MGI:95690]	1.20102	1.27867	1.49383	0.760082	-1.00181	2.95422	0.0308243	0.999896
ENSMUSG00000041429	18207	Nthl1	nth (endonuclease III)-like 1 (E.coli) [Source:MGI Symbol;Acc:MGI:1313275]	-0.121598	-0.252693	-0.46111	-0.344666	1.926	2.95417	0.0308264	0.999896
ENSMUSG00000032741	252972	Tpcn1	two pore channel 1 [Source:MGI Symbol;Acc:MGI:2182472]	-0.422258	-0.314315	-0.283896	-0.194269	5.89655	2.95354	0.0308525	0.999896
ENSMUSG00000074364	259300	Ehd2	EH-domain containing 2 [Source:MGI Symbol;Acc:MGI:2154274]	-1.29183	-0.534307	-0.738746	-0.571497	3.36389	2.95256	0.0308928	0.999896
ENSMUSG00000027792	12038	Bche	butyrylcholinesterase [Source:MGI Symbol;Acc:MGI:894278]	-1.34354	-0.701517	-0.504487	-0.460512	2.0111	2.95132	0.0309443	0.999896
ENSMUSG00000022217	85308	Emc9	ER membrane protein complex subunit 9 [Source:MGI Symbol;Acc:MGI:1934682]	0.245095	0.000981943	0.0178091	-0.101933	4.13141	2.95125	0.0309474	0.999896
ENSMUSG00000032035	23871	Ets1	E26 avian leukemia oncogene 1, 5' domain [Source:MGI Symbol;Acc:MGI:95455]	-0.85841	-0.374934	-0.392235	-0.34278	4.60423	2.94884	0.0310475	0.999896
ENSMUSG00000036435	69940	Exoc1	exocyst complex component 1 [Source:MGI Symbol;Acc:MGI:2445020]	0.200303	0.233443	0.204537	0.0801411	6.0961	2.9485	0.0310619	0.999896
ENSMUSG00000054690	59308	Emcn	endomucin [Source:MGI Symbol;Acc:MGI:1891716]	-1.2652	-0.933555	-0.510276	-0.574015	1.93939	2.94741	0.0311072	0.999896
ENSMUSG00000033126	216119	Ybey	ybeY metallopeptidase [Source:MGI Symbol;Acc:MGI:2656825]	0.0243417	0.0488028	0.249364	-0.119777	3.16715	2.94545	0.0311893	0.999896
ENSMUSG00000004896	229503	Rrnad1	ribosomal RNA adenine dimethylase domain containing 1 [Source:MGI Symbol;Acc:MGI:2387197]	0.178041	0.0126701	0.00497091	0.0961288	5.78518	2.94392	0.0312532	0.999896
ENSMUSG00000033177	208171	Tmprss7	transmembrane serine protease 7 [Source:MGI Symbol;Acc:MGI:2686594]	0.540057	0.509667	0.527637	0.463515	1.07613	2.94032	0.0314048	0.999896
ENSMUSG00000000732	50723	Icosl	icos ligand [Source:MGI Symbol;Acc:MGI:1354701]	-0.870732	-0.934569	-0.29496	-0.318679	0.77342	2.93972	0.0314302	0.999896
ENSMUSG00000031489	11556	Adrb3	adrenergic receptor, beta 3 [Source:MGI Symbol;Acc:MGI:87939]	0.989229	0.156772	0.383475	0.343596	-0.280541	2.93724	0.0315351	0.999896
ENSMUSG00000021245	217716	Mlh3	mutL homolog 3 [Source:MGI Symbol;Acc:MGI:1353455]	0.060635	0.20736	0.212228	0.215336	4.34571	2.93642	0.0315697	0.999896
ENSMUSG00000045349	230863	Sh2d5	SH2 domain containing 5 [Source:MGI Symbol;Acc:MGI:2446215]	0.485027	0.166721	0.0513726	0.138136	5.48618	2.93462	0.0316463	0.999896
ENSMUSG00000026307	50880	Scly	selenocysteine lyase [Source:MGI Symbol;Acc:MGI:1355310]	-0.231894	-0.259888	-0.0920797	-0.159149	3.26471	2.93443	0.0316543	0.999896
ENSMUSG00000037336	432628	Mfsd2b	major facilitator superfamily domain containing 2B [Source:MGI Symbol;Acc:MGI:3583946]	0.459949	-0.0566788	-0.14073	0.00618839	1.57448	2.93417	0.0316651	0.999896
ENSMUSG00000019818	53599	Cd164	CD164 antigen [Source:MGI Symbol;Acc:MGI:1859568]	-0.272572	-0.314312	-0.116495	-0.0998644	5.6908	2.93245	0.0317385	0.999896
ENSMUSG00000029716	50765	Tfr2	transferrin receptor 2 [Source:MGI Symbol;Acc:MGI:1354956]	0.511223	0.638939	0.684824	0.495619	2.75711	2.9321	0.0317536	0.999896
ENSMUSG00000031696	65114	Vps35	VPS35 retromer complex component [Source:MGI Symbol;Acc:MGI:1890467]	-0.00355618	0.060927	0.0941082	0.161709	7.20387	2.93106	0.0317976	0.999896
ENSMUSG00000026980	17076	Ly75	lymphocyte antigen 75 [Source:MGI Symbol;Acc:MGI:106662]	-1.07939	-0.485503	-0.45806	-0.413412	1.89216	2.93068	0.0318143	0.999896
ENSMUSG00000039763	246738	Dnajc28	DnaJ heat shock protein family (Hsp40) member C28 [Source:MGI Symbol;Acc:MGI:2181053]	0.038528	-0.156261	0.172786	0.242755	2.77455	2.92664	0.0319871	0.999896
ENSMUSG00000043286	433091	Pnpla1	patatin-like phospholipase domain containing 1 [Source:MGI Symbol;Acc:MGI:3617850]	-0.132038	0.568775	0.845642	-0.137892	-1.61303	2.92605	0.0320124	0.999896
ENSMUSG00000000957	17387	Mmp14	matrix metallopeptidase 14 (membrane-inserted) [Source:MGI Symbol;Acc:MGI:101900]	-0.512477	-0.40087	-0.317055	-0.274704	5.24963	2.92283	0.0321513	0.999896
ENSMUSG00000105340	NA	Gm42878	predicted gene 42878 [Source:MGI Symbol;Acc:MGI:5663015]	0.215259	0.127198	0.0403589	0.0979361	5.73509	2.92125	0.0322198	0.999896
ENSMUSG00000039686	227693	Zer1	zyg-11 related, cell cycle regulator [Source:MGI Symbol;Acc:MGI:2442511]	0.245787	0.138491	0.130686	0.106115	7.23304	2.91886	0.0323234	0.999896
ENSMUSG00000020471	18972	Pold2	polymerase (DNA directed), delta 2, regulatory subunit [Source:MGI Symbol;Acc:MGI:1097163]	0.0408419	-0.0965277	0.247552	0.0832429	4.17066	2.91771	0.0323731	0.999896
ENSMUSG00000032782	216846	Cntrob	centrobin, centrosomal BRCA2 interacting protein [Source:MGI Symbol;Acc:MGI:2443290]	0.249906	-0.0173667	0.109488	-0.0357407	5.09211	2.91129	0.0326538	0.999896
ENSMUSG00000020591	18217	Ntsr2	neurotensin receptor 2 [Source:MGI Symbol;Acc:MGI:108018]	0.611608	0.106383	0.0478193	0.0966619	4.08311	2.9032	0.0330107	0.999896
ENSMUSG00000022816	14314	Fstl1	follistatin-like 1 [Source:MGI Symbol;Acc:MGI:102793]	-0.853827	-0.434252	-0.493093	-0.34725	5.89662	2.90261	0.033037	0.999896
ENSMUSG00000026223	64294	Itm2c	integral membrane protein 2C [Source:MGI Symbol;Acc:MGI:1927594]	-0.284154	-0.344089	-0.272523	-0.310381	7.95195	2.90236	0.0330478	0.999896
ENSMUSG00000031871	12562	Cdh5	cadherin 5 [Source:MGI Symbol;Acc:MGI:105057]	-1.50802	-0.786127	-0.800819	-0.667182	4.53248	2.90135	0.0330928	0.999896
ENSMUSG00000050029	72065	Rap2c	RAP2C, member of RAS oncogene family [Source:MGI Symbol;Acc:MGI:1919315]	-0.0802964	0.035988	-0.0137404	0.134145	5.41541	2.89759	0.0332604	0.999896
ENSMUSG00000055799	21415	Tcf7l1	transcription factor 7 like 1 (T cell specific, HMG box) [Source:MGI Symbol;Acc:MGI:1202876]	-0.327181	-0.398106	-0.318995	0.167858	2.71626	2.89613	0.0333258	0.999896
ENSMUSG00000032652	232430	Crebl2	cAMP responsive element binding protein-like 2 [Source:MGI Symbol;Acc:MGI:1889385]	0.37036	0.181227	0.249521	0.138819	3.82979	2.89591	0.0333357	0.999896
ENSMUSG00000091811	66300	Inafm1	InaF motif containing 1 [Source:MGI Symbol;Acc:MGI:1913550]	0.110919	0.0920317	-0.109791	-0.123877	5.17904	2.89446	0.0334007	0.999896
ENSMUSG00000032612	22258	Usp4	ubiquitin specific peptidase 4 (proto-oncogene) [Source:MGI Symbol;Acc:MGI:98905]	0.182362	0.182385	0.142177	0.0901162	6.8916	2.89368	0.0334359	0.999896
ENSMUSG00000059305	22362	Vpreb1	pre-B lymphocyte gene 1 [Source:MGI Symbol;Acc:MGI:98936]	-0.399278	-0.231521	-0.0940981	-0.0284291	1.21122	2.89265	0.0334821	0.999896
ENSMUSG00000066438	217682	Plekhd1	pleckstrin homology domain containing, family D (with coiled-coil domains) member 1 [Source:MGI Symbol;Acc:MGI:3036228]	-0.253868	-1.17643	0.0163224	-0.259889	0.920277	2.89255	0.0334866	0.999896
ENSMUSG00000005813	75624	Metap1	methionyl aminopeptidase 1 [Source:MGI Symbol;Acc:MGI:1922874]	0.0602106	0.115551	-0.0962983	0.0847439	5.57613	2.89173	0.0335236	0.999896
ENSMUSG00000046470	20672	Sox18	SRY (sex determining region Y)-box 18 [Source:MGI Symbol;Acc:MGI:103559]	-1.10982	-0.58026	-0.499566	-0.245899	3.31595	2.89057	0.0335758	0.999896
ENSMUSG00000041954	21936	Tnfrsf18	tumor necrosis factor receptor superfamily, member 18 [Source:MGI Symbol;Acc:MGI:894675]	0.580217	0.123606	0.160922	0.162032	2.46124	2.88845	0.0336717	0.999896
ENSMUSG00000025081	83561	Tdrd1	tudor domain containing 1 [Source:MGI Symbol;Acc:MGI:1933218]	0.586993	-0.00677522	0.00952208	1.06331	0.807576	2.88787	0.0336982	0.999896
ENSMUSG00000051503	625424	Gm6583	predicted gene 6583 [Source:MGI Symbol;Acc:MGI:3648511]	0.681591	-0.533583	0.4097	0.336227	-1.87115	2.8844	0.0338556	0.999896
ENSMUSG00000045246	66733	Kcng4	potassium voltage-gated channel, subfamily G, member 4 [Source:MGI Symbol;Acc:MGI:1913983]	-1.78609	-1.15921	-0.887075	-0.995511	-0.102504	2.87598	0.0342413	0.999896
ENSMUSG00000018500	11541	Adora2b	adenosine A2b receptor [Source:MGI Symbol;Acc:MGI:99403]	-1.26868	-0.554453	-0.521542	-0.402338	0.834787	2.87596	0.0342421	0.999896
ENSMUSG00000006205	56213	Htra1	HtrA serine peptidase 1 [Source:MGI Symbol;Acc:MGI:1929076]	-0.807514	-0.247928	-0.356852	-0.374977	5.43168	2.87554	0.0342614	0.999896
ENSMUSG00000023186	67776	Vwa5a	von Willebrand factor A domain containing 5A [Source:MGI Symbol;Acc:MGI:1915026]	-0.570934	-0.469858	-0.322089	-0.139283	3.21335	2.87463	0.0343035	0.999896
ENSMUSG00000031066	236733	Usp11	ubiquitin specific peptidase 11 [Source:MGI Symbol;Acc:MGI:2384312]	0.120704	-0.0780504	0.182333	0.165599	6.8741	2.8743	0.0343186	0.999896
ENSMUSG00000002602	26362	Axl	AXL receptor tyrosine kinase [Source:MGI Symbol;Acc:MGI:1347244]	-0.584314	-0.466634	-0.401588	-0.386639	4.89117	2.87368	0.0343475	0.999896
ENSMUSG00000032298	72774	Neil1	nei endonuclease VIII-like 1 (E. coli) [Source:MGI Symbol;Acc:MGI:1920024]	0.299683	0.0880137	0.170339	-0.0896629	3.52042	2.87336	0.0343622	0.999896
ENSMUSG00000047766	102747	Lrrc49	leucine rich repeat containing 49 [Source:MGI Symbol;Acc:MGI:2442689]	0.195874	0.126211	0.185705	0.208361	5.95223	2.87156	0.0344456	0.999896
ENSMUSG00000049612	18377	Omg	oligodendrocyte myelin glycoprotein [Source:MGI Symbol;Acc:MGI:106586]	0.856806	0.837412	0.949462	0.875743	3.88058	2.87051	0.0344942	0.999896
ENSMUSG00000085601	243866	Meiosin	meiosis initiator [Source:MGI Symbol;Acc:MGI:3647482]	0.631259	0.434461	0.371844	-0.169748	1.6806	2.87006	0.034515	0.999896
ENSMUSG00000030532	68695	Hddc3	HD domain containing 3 [Source:MGI Symbol;Acc:MGI:1915945]	0.245842	0.101561	0.0848962	0.0465284	4.83512	2.8692	0.0345548	0.999896
ENSMUSG00000027828	67437	Ssr3	signal sequence receptor, gamma [Source:MGI Symbol;Acc:MGI:1914687]	-0.201984	-0.059282	-0.0472158	-0.0598604	6.98219	2.86742	0.034638	0.999896
ENSMUSG00000025209	226153	Twnk	twinkle mtDNA helicase [Source:MGI Symbol;Acc:MGI:2137410]	0.147238	0.0186458	0.112683	0.0811987	5.59762	2.86668	0.0346724	0.999896
ENSMUSG00000021756	16195	Il6st	interleukin 6 signal transducer [Source:MGI Symbol;Acc:MGI:96560]	-0.412455	-0.268099	-0.276819	-0.130456	6.01384	2.86661	0.0346755	0.999896
ENSMUSG00000020651	23985	Slc26a4	solute carrier family 26, member 4 [Source:MGI Symbol;Acc:MGI:1346029]	0.222257	-0.847307	-0.638717	-0.82203	-0.00352197	2.86484	0.0347585	0.999896
ENSMUSG00000042570	70427	Mier2	MIER family member 2 [Source:MGI Symbol;Acc:MGI:1917677]	0.221125	0.0990831	0.0203735	0.0441133	5.62644	2.86251	0.0348676	0.999896
ENSMUSG00000026177	18173	Slc11a1	solute carrier family 11 (proton-coupled divalent metal ion transporters), member 1 [Source:MGI Symbol;Acc:MGI:1345275]	-1.08451	-0.397758	-0.670226	-0.403991	0.721765	2.85966	0.0350013	0.999896
ENSMUSG00000063060	20680	Sox7	SRY (sex determining region Y)-box 7 [Source:MGI Symbol;Acc:MGI:98369]	-1.34286	-0.640211	-0.511289	-0.268258	1.88263	2.85795	0.035082	0.999896
ENSMUSG00000052504	13837	Epha3	Eph receptor A3 [Source:MGI Symbol;Acc:MGI:99612]	-0.199733	0.19078	0.181389	0.248828	4.68807	2.85772	0.035093	0.999896
ENSMUSG00000036278	107227	Macrod1	mono-ADP ribosylhydrolase 1 [Source:MGI Symbol;Acc:MGI:2147583]	0.300762	-0.0423014	-0.168448	-0.154333	2.42821	2.85652	0.0351498	0.999896
ENSMUSG00000038205	108097	Prkab2	protein kinase, AMP-activated, beta 2 non-catalytic subunit [Source:MGI Symbol;Acc:MGI:1336185]	0.347418	0.190006	0.111349	0.101092	5.65936	2.85508	0.0352178	0.999896
ENSMUSG00000038055	58239	Dexi	dexamethasone-induced transcript [Source:MGI Symbol;Acc:MGI:1926236]	-0.0201104	-0.284941	-0.196017	-0.156329	4.65319	2.85255	0.0353379	0.999896
ENSMUSG00000024781	16889	Lipa	lysosomal acid lipase A [Source:MGI Symbol;Acc:MGI:96789]	-0.62906	-0.362841	-0.385663	-0.25372	3.99854	2.8523	0.03535	0.999896
ENSMUSG00000044749	76184	Abca6	ATP-binding cassette, sub-family A (ABC1), member 6 [Source:MGI Symbol;Acc:MGI:1923434]	-0.748228	-0.442679	-0.591644	-0.247662	0.439777	2.85129	0.0353981	0.999896
ENSMUSG00000078570	68920	1110065P20Rik	RIKEN cDNA 1110065P20 gene [Source:MGI Symbol;Acc:MGI:1916170]	0.0551126	0.0500888	-0.0503997	-0.165637	5.48803	2.851	0.0354118	0.999896
ENSMUSG00000074886	26385	Grk6	G protein-coupled receptor kinase 6 [Source:MGI Symbol;Acc:MGI:1347078]	0.131953	0.115614	0.0280816	-0.0335638	6.55693	2.84854	0.0355291	0.999896
ENSMUSG00000014599	12977	Csf1	colony stimulating factor 1 (macrophage) [Source:MGI Symbol;Acc:MGI:1339753]	-0.807871	-0.389831	-0.392901	-0.36957	3.94193	2.84764	0.0355723	0.999896
ENSMUSG00000026480	17970	Ncf2	neutrophil cytosolic factor 2 [Source:MGI Symbol;Acc:MGI:97284]	-0.845571	-0.384103	-0.56237	-0.571308	1.32144	2.84438	0.0357286	0.999896
ENSMUSG00000026547	21346	Tagln2	transgelin 2 [Source:MGI Symbol;Acc:MGI:1312985]	-0.832818	-0.251008	-0.31653	-0.380427	3.96591	2.84255	0.0358167	0.999896
ENSMUSG00000042707	75563	Dnali1	dynein, axonemal, light intermediate polypeptide 1 [Source:MGI Symbol;Acc:MGI:1922813]	0.759454	-0.0766516	0.121805	0.128227	0.681835	2.84251	0.035819	0.999896
ENSMUSG00000017707	26943	Serinc3	serine incorporator 3 [Source:MGI Symbol;Acc:MGI:1349457]	-0.422193	-0.204325	-0.20762	-0.114382	7.35976	2.84243	0.0358227	0.999896
ENSMUSG00000062960	16542	Kdr	kinase insert domain protein receptor [Source:MGI Symbol;Acc:MGI:96683]	-1.07331	-0.500655	-0.417656	-0.146554	5.20623	2.83895	0.0359908	0.999896
ENSMUSG00000073599	68545	Ecscr	endothelial cell surface expressed chemotaxis and apoptosis regulator [Source:MGI Symbol;Acc:MGI:1915795]	-0.983468	-0.422935	-0.363001	-0.128639	1.75122	2.83645	0.0361123	0.999896
ENSMUSG00000021196	56421	Pfkp	phosphofructokinase, platelet [Source:MGI Symbol;Acc:MGI:1891833]	0.746239	0.272468	0.169805	0.208425	8.67338	2.83273	0.0362938	0.999896
ENSMUSG00000027605	60525	Acss2	acyl-CoA synthetase short-chain family member 2 [Source:MGI Symbol;Acc:MGI:1890410]	0.189785	-0.00566236	0.109206	0.0354311	5.26039	2.8319	0.036334	0.999896
ENSMUSG00000037405	15894	Icam1	intercellular adhesion molecule 1 [Source:MGI Symbol;Acc:MGI:96392]	-1.23501	-0.475135	-0.614334	-0.520048	1.66564	2.83188	0.0363351	0.999896
ENSMUSG00000043432	243813	Leng9	leukocyte receptor cluster (LRC) member 9 [Source:MGI Symbol;Acc:MGI:2444509]	0.354198	-0.127853	0.0136323	-0.0787848	4.78792	2.83102	0.0363772	0.999896
ENSMUSG00000108815	NA	Gm49388	predicted gene, 49388 [Source:MGI Symbol;Acc:MGI:6121614]	0.0545715	-0.0328276	-0.0452652	-0.16392	6.22884	2.83082	0.0363869	0.999896
ENSMUSG00000056069	223433	Otulinl	OTU deubiquitinase with linear linkage specificity like [Source:MGI Symbol;Acc:MGI:2687281]	-0.48359	-0.372015	-0.361821	-0.370749	3.4066	2.82955	0.0364493	0.999896
ENSMUSG00000034438	76074	Gbp8	guanylate-binding protein 8 [Source:MGI Symbol;Acc:MGI:1923324]	-0.989222	-0.326264	-1.81097	-0.441585	-1.33587	2.82852	0.0364999	0.999896
ENSMUSG00000041378	12741	Cldn5	claudin 5 [Source:MGI Symbol;Acc:MGI:1276112]	-1.34113	-0.514863	-0.490566	-0.444636	5.91638	2.8274	0.0365552	0.999896
ENSMUSG00000034321	66583	Exosc1	exosome component 1 [Source:MGI Symbol;Acc:MGI:1913833]	0.0533985	0.0925158	0.290061	0.0933479	3.77085	2.82739	0.0365558	0.999896
ENSMUSG00000063275	30963	Hacd1	3-hydroxyacyl-CoA dehydratase 1 [Source:MGI Symbol;Acc:MGI:1353592]	0.338226	0.198561	0.135497	0.172463	3.39976	2.8246	0.0366933	0.999896
ENSMUSG00000050912	71929	Tmem123	transmembrane protein 123 [Source:MGI Symbol;Acc:MGI:1919179]	-0.419827	-0.175496	-0.00775069	0.119567	4.23383	2.82232	0.0368061	0.999896
ENSMUSG00000001123	16859	Lgals9	lectin, galactose binding, soluble 9 [Source:MGI Symbol;Acc:MGI:109496]	-1.2731	-0.424671	-0.442751	-0.309437	2.36653	2.81893	0.0369746	0.999896
ENSMUSG00000002885	26364	Adgre5	adhesion G protein-coupled receptor E5 [Source:MGI Symbol;Acc:MGI:1347095]	-0.86798	-0.404423	-0.532794	-0.319377	3.76848	2.81833	0.0370046	0.999896
ENSMUSG00000089736	100044509	Tgfbr3l	transforming growth factor, beta receptor III-like [Source:MGI Symbol;Acc:MGI:3833469]	0.325809	-0.0237689	0.00582436	-0.259729	3.23644	2.81829	0.0370063	0.999896
ENSMUSG00000026456	72017	Cyb5r1	cytochrome b5 reductase 1 [Source:MGI Symbol;Acc:MGI:1919267]	0.0699921	0.222418	-0.0190402	-0.14019	3.82748	2.81476	0.0371826	0.999896
ENSMUSG00000000682	23833	Cd52	CD52 antigen [Source:MGI Symbol;Acc:MGI:1346088]	-0.352904	0.549015	0.310009	0.192313	-0.171902	2.81447	0.0371973	0.999896
ENSMUSG00000056498	320782	Tmem154	transmembrane protein 154 [Source:MGI Symbol;Acc:MGI:2444725]	-1.2089	-0.155808	-0.106771	-0.517789	-0.309466	2.81261	0.0372904	0.999896
ENSMUSG00000003226	19386	Ranbp2	RAN binding protein 2 [Source:MGI Symbol;Acc:MGI:894323]	-0.0590416	0.0664543	0.0816183	0.194585	6.87096	2.81089	0.037377	0.999896
ENSMUSG00000039254	99011	Pomt1	protein-O-mannosyltransferase 1 [Source:MGI Symbol;Acc:MGI:2138994]	0.188688	-0.0523817	0.0377842	0.136844	4.70305	2.80873	0.0374859	0.999896
ENSMUSG00000041849	239319	Card6	caspase recruitment domain family, member 6 [Source:MGI Symbol;Acc:MGI:3032959]	-1.16986	-0.318265	-0.511464	-0.49739	0.565429	2.80827	0.0375093	0.999896
ENSMUSG00000021982	71891	Cdadc1	cytidine and dCMP deaminase domain containing 1 [Source:MGI Symbol;Acc:MGI:1919141]	0.19684	0.0520201	0.106785	0.203616	5.17399	2.806	0.0376241	0.999896
ENSMUSG00000027309	228602	4930402H24Rik	RIKEN cDNA 4930402H24 gene [Source:MGI Symbol;Acc:MGI:1923029]	0.217163	0.0621979	0.0912619	0.127088	7.34884	2.80559	0.0376449	0.999896
ENSMUSG00000028088	14263	Fmo5	flavin containing monooxygenase 5 [Source:MGI Symbol;Acc:MGI:1310004]	-0.177729	-0.591097	-0.641707	-0.369962	0.686344	2.80249	0.0378026	0.999896
ENSMUSG00000005469	18747	Prkaca	protein kinase, cAMP dependent, catalytic, alpha [Source:MGI Symbol;Acc:MGI:97592]	0.122517	0.0419866	0.0390192	-0.0476805	7.48438	2.80201	0.0378268	0.999896
ENSMUSG00000020940	69441	Efcab15	EF-hand calcium binding domain 15 [Source:MGI Symbol;Acc:MGI:1916691]	0.826712	0.225043	0.144005	0.383466	0.810328	2.80182	0.0378368	0.999896
ENSMUSG00000056167	78893	Cnot10	CCR4-NOT transcription complex, subunit 10 [Source:MGI Symbol;Acc:MGI:1926143]	0.152947	0.131878	0.0852432	0.0875256	6.11017	2.80055	0.0379014	0.999896
ENSMUSG00000041757	240753	Plekha6	pleckstrin homology domain containing, family A member 6 [Source:MGI Symbol;Acc:MGI:2388662]	0.278324	-0.0291643	0.050789	-0.0080999	6.69225	2.80034	0.0379121	0.999896
ENSMUSG00000034059	241525	Ypel4	yippee like 4 [Source:MGI Symbol;Acc:MGI:3605071]	0.233374	-0.125956	-0.108201	0.00764419	5.10528	2.8003	0.0379145	0.999896
ENSMUSG00000031153	54645	Gripap1	GRIP1 associated protein 1 [Source:MGI Symbol;Acc:MGI:1859616]	0.223632	0.133086	0.0969302	0.0899108	6.63365	2.8001	0.0379246	0.999896
ENSMUSG00000056656	239552	Apol8	apolipoprotein L 8 [Source:MGI Symbol;Acc:MGI:2444921]	0.953609	0.529738	0.459039	0.140527	-0.0950336	2.79997	0.037931	0.999896
ENSMUSG00000029130	56874	Rnf32	ring finger protein 32 [Source:MGI Symbol;Acc:MGI:1861747]	0.397069	0.328487	0.230357	0.133381	3.4604	2.79905	0.0379782	0.999896
ENSMUSG00000041445	105450	Mmrn2	multimerin 2 [Source:MGI Symbol;Acc:MGI:2385618]	-1.21331	-0.678703	-0.599757	-0.369217	2.57685	2.79782	0.0380411	0.999896
ENSMUSG00000056071	20202	S100a9	S100 calcium binding protein A9 (calgranulin B) [Source:MGI Symbol;Acc:MGI:1338947]	-0.723206	0.699821	0.181183	-1.5345	-1.62684	2.79644	0.0381122	0.999896
ENSMUSG00000005994	22178	Tyrp1	tyrosinase-related protein 1 [Source:MGI Symbol;Acc:MGI:98881]	1.16083	0.693132	-0.0834298	1.93787	-1.69784	2.79408	0.0382334	0.999896
ENSMUSG00000007805	13345	Twist2	twist basic helix-loop-helix transcription factor 2 [Source:MGI Symbol;Acc:MGI:104685]	-1.99858	-1.33603	-1.35391	-1.49141	-0.117209	2.79	0.0384445	0.999896
ENSMUSG00000042842	20708	Serpinb6b	serine (or cysteine) peptidase inhibitor, clade B, member 6b [Source:MGI Symbol;Acc:MGI:894688]	-1.21018	-0.143018	-0.471813	-0.794762	0.287965	2.78977	0.0384563	0.999896
ENSMUSG00000022142	170762	Nup155	nucleoporin 155 [Source:MGI Symbol;Acc:MGI:2181182]	0.120396	0.054074	0.0328184	0.218328	5.31737	2.78833	0.0385308	0.999896
ENSMUSG00000029828	70821	4921507P07Rik	RIKEN cDNA 4921507P07 gene [Source:MGI Symbol;Acc:MGI:1918071]	0.320845	-0.20794	0.364252	0.489359	0.563461	2.78722	0.0385887	0.999896
ENSMUSG00000072647	280668	Adam1a	a disintegrin and metallopeptidase domain 1a [Source:MGI Symbol;Acc:MGI:2429504]	0.227187	0.116046	0.0455504	0.109824	5.89668	2.78701	0.0385994	0.999896
ENSMUSG00000087035	228767	Tmem74bos	transmembrane 74B, opposite strand [Source:MGI Symbol;Acc:MGI:3039588]	0.861107	-0.952509	0.0655917	0.0899338	-1.5187	2.78527	0.0386904	0.999896
ENSMUSG00000055228	NA	Zfp935	zinc finger protein 935 [Source:MGI Symbol;Acc:MGI:1918758]	0.170825	0.189248	0.291957	0.40961	2.94925	2.78525	0.0386913	0.999896
ENSMUSG00000037434	22782	Slc30a1	solute carrier family 30 (zinc transporter), member 1 [Source:MGI Symbol;Acc:MGI:1345281]	-0.429143	-0.0603069	-0.0777499	-0.135059	5.19675	2.78365	0.0387748	0.999896
ENSMUSG00000025484	54399	Bet1l	Bet1 golgi vesicular membrane trafficking protein like [Source:MGI Symbol;Acc:MGI:1913128]	0.186292	0.243056	0.137696	0.0616347	5.13643	2.78214	0.0388539	0.999896
ENSMUSG00000036743	73677	Psma8	proteasome subunit alpha 8 [Source:MGI Symbol;Acc:MGI:1920927]	-1.23417	-0.546789	-0.517752	0.262586	-1.90639	2.78145	0.0388901	0.999896
ENSMUSG00000026162	75570	Nhej1	non-homologous end joining factor 1 [Source:MGI Symbol;Acc:MGI:1922820]	-0.292194	-0.796524	-0.483062	-0.212717	0.40232	2.77992	0.0389703	0.999896
ENSMUSG00000015083	69379	C8g	complement component 8, gamma polypeptide [Source:MGI Symbol;Acc:MGI:88237]	0.376393	-0.143152	-0.00276983	0.133554	1.98722	2.77637	0.039157	0.999896
ENSMUSG00000079508	68316	Apoo	apolipoprotein O [Source:MGI Symbol;Acc:MGI:1915566]	0.239179	0.178837	0.213064	0.263361	4.5141	2.77568	0.0391937	0.999896
ENSMUSG00000044250	239647	Pced1b	PC-esterase domain containing 1B [Source:MGI Symbol;Acc:MGI:2446270]	-0.3894	-0.386511	-0.320398	-0.478279	2.21243	2.77453	0.0392543	0.999896
ENSMUSG00000040253	229900	Gbp7	guanylate binding protein 7 [Source:MGI Symbol;Acc:MGI:2444421]	-1.21254	-0.570917	-0.624594	-0.424781	1.97984	2.77334	0.0393175	0.999896
ENSMUSG00000026791	56017	Slc2a8	solute carrier family 2, (facilitated glucose transporter), member 8 [Source:MGI Symbol;Acc:MGI:1860103]	0.0523562	-0.0532614	-0.0378211	-0.220579	4.55845	2.76949	0.0395221	0.999896
ENSMUSG00000022906	80285	Parp9	poly (ADP-ribose) polymerase family, member 9 [Source:MGI Symbol;Acc:MGI:1933117]	-0.796418	-0.783025	-0.453123	-0.405147	1.81301	2.76878	0.0395598	0.999896
ENSMUSG00000038216	18948	Pnmt	phenylethanolamine-N-methyltransferase [Source:MGI Symbol;Acc:MGI:97724]	0.929635	-0.539451	-0.54765	-0.248389	-1.38104	2.76619	0.0396986	0.999896
ENSMUSG00000036412	545260	Arsi	arylsulfatase i [Source:MGI Symbol;Acc:MGI:2670959]	-1.38468	-0.435099	-0.570746	-0.245208	0.977104	2.76602	0.0397074	0.999896
ENSMUSG00000092074	100310872	Dynlt1a	dynein light chain Tctex-type 1A [Source:MGI Symbol;Acc:MGI:3807506]	0.240568	0.140416	0.025151	0.0341877	4.95965	2.76508	0.0397583	0.999896
ENSMUSG00000078552	100504491	Dcdc2b	doublecortin domain containing 2b [Source:MGI Symbol;Acc:MGI:2686212]	0.269325	-0.00287886	-0.0288895	-0.0356045	3.73805	2.76101	0.0399768	0.999896
ENSMUSG00000063524	13806	Eno1	enolase 1, alpha non-neuron [Source:MGI Symbol;Acc:MGI:95393]	0.110341	-0.124259	-0.0782143	-0.117346	8.97521	2.76036	0.0400121	0.999896
ENSMUSG00000024986	15242	Hhex	hematopoietically expressed homeobox [Source:MGI Symbol;Acc:MGI:96086]	-1.19664	-0.178552	-0.0651807	-0.338555	1.10619	2.7593	0.0400692	0.999896
ENSMUSG00000007458	17113	M6pr	mannose-6-phosphate receptor, cation dependent [Source:MGI Symbol;Acc:MGI:96904]	-0.16956	-0.154478	-0.0232242	-0.0245745	5.80248	2.75808	0.0401349	0.999896
ENSMUSG00000002147	20852	Stat6	signal transducer and activator of transcription 6 [Source:MGI Symbol;Acc:MGI:103034]	-0.991342	-0.254309	-0.458391	-0.274944	3.17166	2.75804	0.0401373	0.999896
ENSMUSG00000061533	75216	Cep128	centrosomal protein 128 [Source:MGI Symbol;Acc:MGI:1922466]	0.0194726	0.0523899	0.37785	0.331953	2.79492	2.75683	0.040203	0.999896
ENSMUSG00000045165	101602	AI467606	expressed sequence AI467606 [Source:MGI Symbol;Acc:MGI:2141979]	-1.07159	-1.02477	-0.262208	-0.754501	0.0714947	2.75604	0.0402459	0.999896
ENSMUSG00000005986	68423	Ankrd13d	ankyrin repeat domain 13 family, member D [Source:MGI Symbol;Acc:MGI:1915673]	0.391927	0.234315	0.137827	0.136614	5.80821	2.7557	0.0402641	0.999896
ENSMUSG00000028572	77963	Hook1	hook microtubule tethering protein 1 [Source:MGI Symbol;Acc:MGI:1925213]	0.287776	0.163735	0.104586	0.0432408	6.44127	2.75557	0.0402715	0.999896
ENSMUSG00000003421	66394	Nosip	nitric oxide synthase interacting protein [Source:MGI Symbol;Acc:MGI:1913644]	0.0373723	-0.0440951	0.00866812	-0.168656	5.28686	2.75471	0.0403179	0.999896
ENSMUSG00000059555	227612	Tor4a	torsin family 4, member A [Source:MGI Symbol;Acc:MGI:2442720]	-0.85496	-0.897209	-0.710449	-0.469835	1.11137	2.75001	0.0405747	0.999896
ENSMUSG00000038235	16456	F11r	F11 receptor [Source:MGI Symbol;Acc:MGI:1321398]	-0.955484	-0.216926	-0.178739	-0.136701	2.5926	2.74863	0.0406502	0.999896
ENSMUSG00000004665	12798	Cnn2	calponin 2 [Source:MGI Symbol;Acc:MGI:105093]	-1.24873	-0.586146	-0.855165	-0.522224	3.29734	2.74746	0.0407143	0.999896
ENSMUSG00000039715	71820	Dync2i2	dynein 2 intermediate chain 2 [Source:MGI Symbol;Acc:MGI:1919070]	0.241233	0.186401	0.123729	0.0701807	5.25256	2.7467	0.0407563	0.999896
ENSMUSG00000038068	218215	Rnf144b	ring finger protein 144B [Source:MGI Symbol;Acc:MGI:2384986]	-0.78069	-0.512259	-0.519725	-0.565463	3.36049	2.74545	0.0408248	0.999896
ENSMUSG00000054675	231633	Tmem119	transmembrane protein 119 [Source:MGI Symbol;Acc:MGI:2385228]	-1.24965	-0.358183	-0.454497	-0.362925	2.81758	2.74361	0.0409263	0.999896
ENSMUSG00000040364	56546	Sec1	secretory blood group 1 [Source:MGI Symbol;Acc:MGI:1928893]	-0.638872	-1.11207	-0.913652	-1.50936	-0.390137	2.74299	0.0409604	0.999896
ENSMUSG00000028467	230101	Gba2	glucosidase beta 2 [Source:MGI Symbol;Acc:MGI:2654325]	0.177187	0.148862	0.0519989	0.0143422	6.81404	2.73694	0.0412963	0.999896
ENSMUSG00000035112	69847	Wnk4	WNK lysine deficient protein kinase 4 [Source:MGI Symbol;Acc:MGI:1917097]	-0.216169	-0.294263	-0.848144	-0.64973	2.75517	2.73584	0.0413576	0.999896
ENSMUSG00000046192	214704	Iqub	IQ motif and ubiquitin domain containing [Source:MGI Symbol;Acc:MGI:3041159]	-0.552642	-0.892183	0.0661659	0.209667	0.220069	2.73574	0.0413635	0.999896
ENSMUSG00000027134	99010	Lpcat4	lysophosphatidylcholine acyltransferase 4 [Source:MGI Symbol;Acc:MGI:2138993]	0.11843	-0.0795625	-0.110847	-0.258672	5.83645	2.73467	0.0414231	0.999896
ENSMUSG00000020495	74133	Smg8	smg-8 homolog, nonsense mediated mRNA decay factor (C. elegans) [Source:MGI Symbol;Acc:MGI:1921383]	0.0798176	0.159635	0.212461	0.233164	4.21414	2.7332	0.0415055	0.999896
ENSMUSG00000010362	66599	Rdm1	RAD52 motif 1 [Source:MGI Symbol;Acc:MGI:1913849]	-0.0966264	-0.516514	-0.324026	0.0353221	2.18888	2.72995	0.0416881	0.999896
ENSMUSG00000033706	232187	Smyd5	SET and MYND domain containing 5 [Source:MGI Symbol;Acc:MGI:108048]	0.214641	0.122685	0.0129284	-0.0397314	5.53217	2.72836	0.0417775	0.999896
ENSMUSG00000036256	29817	Igfbp7	insulin-like growth factor binding protein 7 [Source:MGI Symbol;Acc:MGI:1352480]	-0.873921	-0.531182	-0.487498	-0.585908	5.1025	2.728	0.0417976	0.999896
ENSMUSG00000058046	214106	4933430I17Rik	RIKEN cDNA 4933430I17 gene [Source:MGI Symbol;Acc:MGI:3045314]	-0.0882727	0.213022	0.0639239	-0.753625	-0.654708	2.72494	0.041971	0.999896
ENSMUSG00000023938	224805	Aars2	alanyl-tRNA synthetase 2, mitochondrial [Source:MGI Symbol;Acc:MGI:2681839]	0.182412	-0.0261025	0.0399114	-0.108365	5.12925	2.72131	0.0421771	0.999896
ENSMUSG00000002015	27061	Bcap31	B cell receptor associated protein 31 [Source:MGI Symbol;Acc:MGI:1350933]	-0.179537	-0.167114	-0.0201098	0.0136713	5.13094	2.72068	0.0422128	0.999896
ENSMUSG00000073489	15951	Ifi204	interferon activated gene 204 [Source:MGI Symbol;Acc:MGI:96429]	-0.78275	0.26508	-0.393001	0.820344	-1.29382	2.71976	0.0422655	0.999896
ENSMUSG00000060487	320825	Samd5	sterile alpha motif domain containing 5 [Source:MGI Symbol;Acc:MGI:2444815]	-0.453412	0.0061171	0.00324441	-0.148289	3.94647	2.7187	0.0423259	0.999896
ENSMUSG00000063727	18383	Tnfrsf11b	tumor necrosis factor receptor superfamily, member 11b (osteoprotegerin) [Source:MGI Symbol;Acc:MGI:109587]	-0.91321	-1.0468	-1.05738	-0.411749	0.776508	2.71604	0.0424782	0.999896
ENSMUSG00000005124	22402	Ccn4	cellular communication network factor 4 [Source:MGI Symbol;Acc:MGI:1197008]	-1.8683	-1.00648	-1.63603	-1.16423	1.25409	2.71325	0.0426382	0.999896
ENSMUSG00000000301	18618	Pemt	phosphatidylethanolamine N-methyltransferase [Source:MGI Symbol;Acc:MGI:104535]	-0.0625819	-0.293289	-0.31711	-0.547801	0.856078	2.71122	0.0427553	0.999896
ENSMUSG00000020641	58185	Rsad2	radical S-adenosyl methionine domain containing 2 [Source:MGI Symbol;Acc:MGI:1929628]	-1.31203	-0.317863	-0.289604	-0.45267	-0.126029	2.71043	0.0428011	0.999896
ENSMUSG00000051373	227721	Plpp7	phospholipid phosphatase 7 (inactive) [Source:MGI Symbol;Acc:MGI:2445183]	0.330139	0.146466	0.117495	-0.00978854	3.98522	2.70974	0.0428409	0.999896
ENSMUSG00000037211	24063	Spry1	sprouty RTK signaling antagonist 1 [Source:MGI Symbol;Acc:MGI:1345139]	-0.701628	-0.38024	-0.246567	-0.343555	3.56924	2.70964	0.0428466	0.999896
ENSMUSG00000055629	330671	B4galnt4	beta-1,4-N-acetyl-galactosaminyl transferase 4 [Source:MGI Symbol;Acc:MGI:2652891]	0.283721	0.188625	0.153815	0.0110159	6.96833	2.70925	0.0428691	0.999896
ENSMUSG00000025486	64384	Sirt3	sirtuin 3 [Source:MGI Symbol;Acc:MGI:1927665]	0.230898	-0.00392283	0.0445759	0.0216212	4.8866	2.70775	0.0429561	0.999896
ENSMUSG00000031148	209416	Gpkow	G patch domain and KOW motifs [Source:MGI Symbol;Acc:MGI:1859610]	0.0487034	0.107919	0.0566317	0.161232	5.34797	2.70673	0.0430154	0.999896
ENSMUSG00000005320	14186	Fgfr4	fibroblast growth factor receptor 4 [Source:MGI Symbol;Acc:MGI:95525]	0.0557641	-1.09976	-1.05644	-0.44357	-0.0106344	2.70473	0.0431319	0.999896
ENSMUSG00000040841	20475	Six5	sine oculis-related homeobox 5 [Source:MGI Symbol;Acc:MGI:106220]	-0.400946	-0.656579	-0.522878	-0.41302	2.52541	2.70383	0.043184	0.999896
ENSMUSG00000021226	171210	Acot2	acyl-CoA thioesterase 2 [Source:MGI Symbol;Acc:MGI:2159605]	-0.439652	-0.238497	-0.203036	-0.0512078	2.54785	2.70271	0.0432496	0.999896
ENSMUSG00000044550	594844	Tceal3	transcription elongation factor A (SII)-like 3 [Source:MGI Symbol;Acc:MGI:1913354]	0.284875	0.111645	0.203071	0.0604272	5.52192	2.70209	0.043286	0.999896
ENSMUSG00000034863	382014	Ano8	anoctamin 8 [Source:MGI Symbol;Acc:MGI:2687327]	0.256188	0.158772	0.0729397	0.0346116	7.43956	2.70181	0.0433019	0.999896
ENSMUSG00000029536	384281	Gatc	glutamyl-tRNA(Gln) amidotransferase, subunit C [Source:MGI Symbol;Acc:MGI:1923776]	0.196545	0.0318301	0.114705	0.117087	5.1772	2.70126	0.0433342	0.999896
ENSMUSG00000027248	14827	Pdia3	protein disulfide isomerase associated 3 [Source:MGI Symbol;Acc:MGI:95834]	-0.216868	-0.0741993	-0.0776736	0.128974	7.56665	2.70061	0.0433726	0.999896
ENSMUSG00000042284	109700	Itga1	integrin alpha 1 [Source:MGI Symbol;Acc:MGI:96599]	-0.912335	-0.250645	-0.443391	-0.383796	4.00131	2.69942	0.0434419	0.999896
ENSMUSG00000033526	327655	Ppip5k1	diphosphoinositol pentakisphosphate kinase 1 [Source:MGI Symbol;Acc:MGI:2443281]	0.252416	0.0222983	0.0747866	0.0926811	5.88898	2.69733	0.043565	0.999896
ENSMUSG00000032796	16772	Lama1	laminin, alpha 1 [Source:MGI Symbol;Acc:MGI:99892]	-1.28434	-0.232335	-0.413405	-0.239303	3.2627	2.69686	0.0435924	0.999896
ENSMUSG00000056481	70445	Cd248	CD248 antigen, endosialin [Source:MGI Symbol;Acc:MGI:1917695]	-1.19602	-0.715445	-0.784422	-0.531265	3.13534	2.69505	0.0436995	0.999896
ENSMUSG00000024140	13819	Epas1	endothelial PAS domain protein 1 [Source:MGI Symbol;Acc:MGI:109169]	-1.10621	-0.525999	-0.537614	-0.567318	6.05652	2.69367	0.0437807	0.999896
ENSMUSG00000037820	21817	Tgm2	transglutaminase 2, C polypeptide [Source:MGI Symbol;Acc:MGI:98731]	-1.95761	-1.1079	-1.14103	-1.05201	3.30222	2.69319	0.0438095	0.999896
ENSMUSG00000041617	72315	Ccdc74a	coiled-coil domain containing 74A [Source:MGI Symbol;Acc:MGI:1919565]	0.311925	0.286996	0.270198	0.300992	3.84917	2.69312	0.0438133	0.999896
ENSMUSG00000018830	17880	Myh11	myosin, heavy polypeptide 11, smooth muscle [Source:MGI Symbol;Acc:MGI:102643]	-2.30708	-0.468965	-0.311212	-0.78406	1.74148	2.69242	0.0438547	0.999896
ENSMUSG00000038991	105245	Txndc5	thioredoxin domain containing 5 [Source:MGI Symbol;Acc:MGI:2145316]	-0.374617	-0.261561	-0.207059	-0.24151	5.76415	2.69144	0.0439128	0.999896
ENSMUSG00000008398	13713	Elk3	ELK3, member of ETS oncogene family [Source:MGI Symbol;Acc:MGI:101762]	-0.768766	-0.322723	-0.218202	-0.237587	3.85276	2.6908	0.043951	0.999896
ENSMUSG00000018372	320162	Cep95	centrosomal protein 95 [Source:MGI Symbol;Acc:MGI:2443502]	0.288386	-0.0288845	-0.00762708	-0.0104463	3.92588	2.68872	0.0440748	0.999896
ENSMUSG00000033544	72713	Angptl1	angiopoietin-like 1 [Source:MGI Symbol;Acc:MGI:1919963]	-1.09101	-0.643428	-0.945053	-0.540396	-0.891544	2.68866	0.044078	0.999896
ENSMUSG00000028104	69870	Polr3gl	polymerase (RNA) III (DNA directed) polypeptide G like [Source:MGI Symbol;Acc:MGI:1917120]	0.268159	0.0387815	0.0683318	0.028048	4.60061	2.68832	0.0440987	0.999896
ENSMUSG00000030847	29810	Bag3	BCL2-associated athanogene 3 [Source:MGI Symbol;Acc:MGI:1352493]	-0.690222	-0.602382	-0.255726	-0.216286	2.42069	2.68689	0.044184	0.999896
ENSMUSG00000037353	68614	Letmd1	LETM1 domain containing 1 [Source:MGI Symbol;Acc:MGI:1915864]	0.184734	0.0864209	0.0422958	0.0218741	5.93116	2.68616	0.044227	0.999896
ENSMUSG00000022074	21933	Tnfrsf10b	tumor necrosis factor receptor superfamily, member 10b [Source:MGI Symbol;Acc:MGI:1341090]	-0.728313	-0.657811	-0.748396	-0.253843	0.453671	2.68494	0.0443003	0.999896
ENSMUSG00000074182	229937	Znhit6	zinc finger, HIT type 6 [Source:MGI Symbol;Acc:MGI:1916996]	0.154321	-0.0305705	0.0615915	0.166361	3.99405	2.6848	0.0443085	0.999896
ENSMUSG00000009378	240638	Slc16a12	solute carrier family 16 (monocarboxylic acid transporters), member 12 [Source:MGI Symbol;Acc:MGI:2147716]	-1.5547	-0.994112	-1.03913	-0.676225	1.37292	2.68266	0.0444371	0.999896
ENSMUSG00000025049	226182	Taf5	TATA-box binding protein associated factor 5 [Source:MGI Symbol;Acc:MGI:2442144]	0.277077	0.0717689	0.0746619	-0.0167033	4.74587	2.68265	0.0444373	0.999896
ENSMUSG00000022604	74201	Cep97	centrosomal protein 97 [Source:MGI Symbol;Acc:MGI:1921451]	0.215731	-0.0309885	0.135522	0.292575	4.78669	2.68228	0.0444599	0.999896
ENSMUSG00000010841	75437	Cfap97d1	CFAP97 domain containing 1 [Source:MGI Symbol;Acc:MGI:1922687]	1.14061	0.227232	1.00219	0.811408	-2.05311	2.67991	0.0446022	0.999896
ENSMUSG00000015405	70008	Ace2	angiotensin I converting enzyme (peptidyl-dipeptidase A) 2 [Source:MGI Symbol;Acc:MGI:1917258]	-1.45102	-0.903763	-0.317189	-0.42674	-0.737393	2.6793	0.0446392	0.999896
ENSMUSG00000036275	213673	9530068E07Rik	RIKEN cDNA 9530068E07 gene [Source:MGI Symbol;Acc:MGI:2654705]	-0.145674	-0.0271781	-0.0270396	0.010636	6.35173	2.67821	0.0447049	0.999896
ENSMUSG00000032053	18985	Pou2af1	POU domain, class 2, associating factor 1 [Source:MGI Symbol;Acc:MGI:105086]	-1.57721	-1.43924	-0.708359	-0.341438	-2.25536	2.67792	0.0447225	0.999896
ENSMUSG00000041431	268697	Ccnb1	cyclin B1 [Source:MGI Symbol;Acc:MGI:88302]	-0.16075	-0.432762	-0.393141	0.61603	2.73236	2.67596	0.044841	0.999896
ENSMUSG00000034109	73124	Golim4	golgi integral membrane protein 4 [Source:MGI Symbol;Acc:MGI:1920374]	-0.163111	-0.126467	-0.0811112	0.172525	4.85453	2.67508	0.0448945	0.999896
ENSMUSG00000102805	99889	Gm37240	predicted gene, 37240 [Source:MGI Symbol;Acc:MGI:5610468]	-0.302499	-0.204933	-0.135593	0.0202041	4.08184	2.67478	0.0449124	0.999896
ENSMUSG00000020633	68511	Dcdc2c	doublecortin domain containing 2C [Source:MGI Symbol;Acc:MGI:1915761]	0.338104	0.604898	-0.620685	0.392634	-1.61816	2.67259	0.0450455	0.999896
ENSMUSG00000073889	16157	Il11ra1	interleukin 11 receptor, alpha chain 1 [Source:MGI Symbol;Acc:MGI:107426]	-0.354148	-0.57913	-0.449844	-0.441996	4.21745	2.6723	0.0450632	0.999896
ENSMUSG00000042389	381802	Tsen2	tRNA splicing endonuclease subunit 2 [Source:MGI Symbol;Acc:MGI:2141599]	0.252006	0.206297	0.219541	0.172437	4.28457	2.67211	0.045075	0.999896
ENSMUSG00000064308	76797	2410137M14Rik	RIKEN cDNA 2410137M14 gene [Source:MGI Symbol;Acc:MGI:1924047]	1.2241	-0.00958824	0.129006	-0.154605	-1.28824	2.67188	0.0450891	0.999896
ENSMUSG00000045312	218454	Lhfpl2	lipoma HMGIC fusion partner-like 2 [Source:MGI Symbol;Acc:MGI:2145236]	-0.659128	-0.435275	-0.457021	-0.341658	4.41597	2.66659	0.0454126	0.999896
ENSMUSG00000028978	18127	Nos3	nitric oxide synthase 3, endothelial cell [Source:MGI Symbol;Acc:MGI:97362]	-1.09139	-0.358633	-0.446819	-0.262864	3.9766	2.66618	0.0454374	0.999896
ENSMUSG00000043923	382073	Ccdc84	coiled-coil domain containing 84 [Source:MGI Symbol;Acc:MGI:2685960]	0.170145	0.0248667	0.0812714	-0.0647196	4.39819	2.66568	0.0454683	0.999896
ENSMUSG00000078546	70081	Zfp995	zinc finger protein 995 [Source:MGI Symbol;Acc:MGI:1917331]	-0.0815163	-0.129532	0.204708	-0.182464	2.44766	2.66445	0.0455442	0.999896
ENSMUSG00000009030	67466	Pdcl	phosducin-like [Source:MGI Symbol;Acc:MGI:1914716]	0.0463909	0.0656782	0.114053	0.245076	5.20924	2.66374	0.0455879	0.999896
ENSMUSG00000035279	269855	Ssc5d	scavenger receptor cysteine rich family, 5 domains [Source:MGI Symbol;Acc:MGI:3606211]	0.0894367	-0.433244	-0.411755	-0.0977418	1.98214	2.66351	0.0456019	0.999896
ENSMUSG00000024812	21873	Tjp2	tight junction protein 2 [Source:MGI Symbol;Acc:MGI:1341872]	-0.418874	-0.287597	-0.0393396	0.0159397	4.83295	2.66111	0.0457503	0.999896
ENSMUSG00000051650	53625	B3gnt2	UDP-GlcNAc:betaGal beta-1,3-N-acetylglucosaminyltransferase 2 [Source:MGI Symbol;Acc:MGI:1889505]	-0.913885	-0.341908	-0.384165	-0.396686	3.47571	2.66055	0.0457846	0.999896
ENSMUSG00000057541	78697	Pus7	pseudouridylate synthase 7 [Source:MGI Symbol;Acc:MGI:1925947]	0.297394	0.16247	0.0473086	0.119289	4.57973	2.65998	0.04582	0.999896
ENSMUSG00000024312	57315	Wdr46	WD repeat domain 46 [Source:MGI Symbol;Acc:MGI:1931871]	0.012027	0.122881	0.0926566	-0.075935	4.29861	2.65993	0.0458231	0.999896
ENSMUSG00000074647	71405	Fam83c	family with sequence similarity 83, member C [Source:MGI Symbol;Acc:MGI:1918655]	0.465315	0.265529	-0.295006	-0.55633	-0.581311	2.65934	0.0458597	0.999896
ENSMUSG00000036111	109594	Lmo1	LIM domain only 1 [Source:MGI Symbol;Acc:MGI:102812]	-0.381716	0.0991496	-0.0016181	0.151434	4.01249	2.65671	0.0460228	0.999896
ENSMUSG00000027776	16159	Il12a	interleukin 12a [Source:MGI Symbol;Acc:MGI:96539]	1.30355	0.84599	0.638571	1.00509	-0.949213	2.65553	0.0460961	0.999896
ENSMUSG00000021477	13039	Ctsl	cathepsin L [Source:MGI Symbol;Acc:MGI:88564]	-0.297382	-0.27826	-0.216269	-0.170518	5.96166	2.65536	0.0461072	0.999896
ENSMUSG00000005470	66929	Asf1b	anti-silencing function 1B histone chaperone [Source:MGI Symbol;Acc:MGI:1914179]	-0.540955	-0.483283	0.124809	-0.340775	0.940333	2.65195	0.0463198	0.999896
ENSMUSG00000057191	382062	AB124611	cDNA sequence AB124611 [Source:MGI Symbol;Acc:MGI:3043001]	0.0485559	-0.653268	-0.0303376	-0.405286	-0.349479	2.65191	0.0463223	0.999896
ENSMUSG00000026586	18933	Prrx1	paired related homeobox 1 [Source:MGI Symbol;Acc:MGI:97712]	-0.886653	-0.552212	-0.384226	-0.411705	3.24154	2.6501	0.0464361	0.999896
ENSMUSG00000031239	16431	Itm2a	integral membrane protein 2A [Source:MGI Symbol;Acc:MGI:107706]	-1.2066	-0.677646	-0.61811	-0.614355	5.42888	2.64939	0.0464805	0.999896
ENSMUSG00000052920	19091	Prkg1	protein kinase, cGMP-dependent, type I [Source:MGI Symbol;Acc:MGI:108174]	-0.458339	-0.314601	-0.327796	-0.382609	3.21412	2.64937	0.0464818	0.999896
ENSMUSG00000020319	216560	Wdpcp	WD repeat containing planar cell polarity effector [Source:MGI Symbol;Acc:MGI:2144467]	-0.0204797	0.241461	-0.0794595	0.060876	3.12103	2.64891	0.0465105	0.999896
ENSMUSG00000001901	192775	Kcnh6	potassium voltage-gated channel, subfamily H (eag-related), member 6 [Source:MGI Symbol;Acc:MGI:2684139]	0.614812	0.570054	0.410137	0.359664	1.73526	2.64707	0.0466265	0.999896
ENSMUSG00000046179	108961	E2f8	E2F transcription factor 8 [Source:MGI Symbol;Acc:MGI:1922038]	-0.320572	-0.6585	0.226803	0.319359	1.59111	2.6441	0.0468141	0.999896
ENSMUSG00000074340	12659	Ovgp1	oviductal glycoprotein 1 [Source:MGI Symbol;Acc:MGI:106661]	0.482185	0.175984	0.0411991	-0.0228406	2.78012	2.64309	0.0468783	0.999896
ENSMUSG00000018405	217038	Mrm1	mitochondrial rRNA methyltransferase 1 [Source:MGI Symbol;Acc:MGI:2443470]	0.298098	0.230013	0.288349	0.125404	3.89258	2.64266	0.0469054	0.999896
ENSMUSG00000038351	97761	Sgsm2	small G protein signaling modulator 2 [Source:MGI Symbol;Acc:MGI:2144695]	0.327767	0.245851	0.077342	0.0700072	6.71442	2.64187	0.0469558	0.999896
ENSMUSG00000057836	22445	Xlr3a	X-linked lymphocyte-regulated 3A [Source:MGI Symbol;Acc:MGI:109506]	1.99432	0.618148	1.38315	0.535666	-0.201275	2.64175	0.0469635	0.999896
ENSMUSG00000008206	67260	Cers4	ceramide synthase 4 [Source:MGI Symbol;Acc:MGI:1914510]	0.358155	0.168626	0.0995496	0.0445853	6.32108	2.64165	0.0469696	0.999896
ENSMUSG00000018567	56486	Gabarap	gamma-aminobutyric acid receptor associated protein [Source:MGI Symbol;Acc:MGI:1861742]	0.239404	0.676137	0.230206	0.241676	6.74656	2.64154	0.0469768	0.999896
ENSMUSG00000004951	15507	Hspb1	heat shock protein 1 [Source:MGI Symbol;Acc:MGI:96240]	-0.73864	-1.26473	-0.845107	-0.376546	1.77677	2.64025	0.0470588	0.999896
ENSMUSG00000026213	71728	Stk11ip	serine/threonine kinase 11 interacting protein [Source:MGI Symbol;Acc:MGI:1918978]	0.187139	0.0302747	0.0524029	0.0823954	5.54493	2.63928	0.0471206	0.999896
ENSMUSG00000022562	75475	Oplah	5-oxoprolinase (ATP-hydrolysing) [Source:MGI Symbol;Acc:MGI:1922725]	-0.122961	-0.118047	0.0590167	0.0295549	4.8752	2.63819	0.0471899	0.999896
ENSMUSG00000026361	214498	Cdc73	cell division cycle 73, Paf1/RNA polymerase II complex component [Source:MGI Symbol;Acc:MGI:2384876]	-0.0642107	-0.0115298	-0.0477945	0.137804	5.74389	2.638	0.0472022	0.999896
ENSMUSG00000004044	19285	Cavin1	caveolae associated 1 [Source:MGI Symbol;Acc:MGI:1277968]	-1.5064	-0.830206	-0.81608	-0.724275	4.73181	2.63754	0.0472316	0.999896
ENSMUSG00000108929	668310	Cc2d2b	coiled-coil and C2 domain containing 2B [Source:MGI Symbol;Acc:MGI:3645359]	0.048983	-0.560088	0.561487	-0.00235504	-0.774655	2.63736	0.0472429	0.999896
ENSMUSG00000024766	381236	Lipo3	lipase, member O3 [Source:MGI Symbol;Acc:MGI:2147592]	-0.194338	-0.126667	0.208381	0.199389	2.5635	2.63607	0.0473253	0.999896
ENSMUSG00000079685	77777	Ulbp1	UL16 binding protein 1 [Source:MGI Symbol;Acc:MGI:1925027]	-1.14027	-0.233453	-0.0436196	-0.0207017	-0.543213	2.63528	0.0473757	0.999896
ENSMUSG00000024431	14815	Nr3c1	nuclear receptor subfamily 3, group C, member 1 [Source:MGI Symbol;Acc:MGI:95824]	-0.588766	-0.370095	-0.266946	-0.245724	5.34026	2.63171	0.0476053	0.999896
ENSMUSG00000025355	58223	Mmp19	matrix metallopeptidase 19 [Source:MGI Symbol;Acc:MGI:1927899]	-0.279127	-0.499892	-0.181755	-0.28037	2.20366	2.62993	0.0477202	0.999896
ENSMUSG00000055322	21961	Tns1	tensin 1 [Source:MGI Symbol;Acc:MGI:104552]	-0.483483	-0.211843	-0.134954	0.0143137	5.2458	2.62912	0.0477724	0.999896
ENSMUSG00000021798	24131	Ldb3	LIM domain binding 3 [Source:MGI Symbol;Acc:MGI:1344412]	0.525497	0.283154	0.243203	0.139394	2.05537	2.62602	0.047973	0.999896
ENSMUSG00000017754	18830	Pltp	phospholipid transfer protein [Source:MGI Symbol;Acc:MGI:103151]	-1.17114	-0.543085	-0.631159	-0.454315	5.30332	2.62591	0.04798	0.999896
ENSMUSG00000029714	57330	Gigyf1	GRB10 interacting GYF protein 1 [Source:MGI Symbol;Acc:MGI:1888677]	0.238382	0.05038	0.0752832	-0.00067188	7.03281	2.62226	0.0482178	0.999896
ENSMUSG00000000782	21414	Tcf7	transcription factor 7, T cell specific [Source:MGI Symbol;Acc:MGI:98507]	-0.941773	-0.466367	-0.533348	-0.24821	2.72976	2.61995	0.0483683	0.999896
ENSMUSG00000023940	72415	Sgo1	shugoshin 1 [Source:MGI Symbol;Acc:MGI:1919665]	-0.07236	-0.487877	-0.293918	0.695825	0.950216	2.6181	0.0484898	0.999896
ENSMUSG00000041479	319508	Syt15	synaptotagmin XV [Source:MGI Symbol;Acc:MGI:2442166]	-1.68188	-0.487312	-0.514969	-0.686237	0.269716	2.6177	0.0485161	0.999896
ENSMUSG00000057554	56048	Lgals8	lectin, galactose binding, soluble 8 [Source:MGI Symbol;Acc:MGI:1928481]	0.0159518	-0.299085	-0.148046	-0.0960815	4.11436	2.61725	0.0485457	0.999896
ENSMUSG00000000440	19016	Pparg	peroxisome proliferator activated receptor gamma [Source:MGI Symbol;Acc:MGI:97747]	0.28836	-0.468423	-0.447885	-0.508703	0.070798	2.6162	0.0486142	0.999896
ENSMUSG00000000093	21385	Tbx2	T-box 2 [Source:MGI Symbol;Acc:MGI:98494]	-1.04474	-0.652821	-0.449395	-0.492145	2.4521	2.61486	0.0487026	0.999896
ENSMUSG00000004415	140709	Col26a1	collagen, type XXVI, alpha 1 [Source:MGI Symbol;Acc:MGI:2155345]	-1.1934	-0.795584	-0.828474	-0.907314	4.0655	2.61397	0.0487611	0.999896
ENSMUSG00000031995	19143	St14	suppression of tumorigenicity 14 (colon carcinoma) [Source:MGI Symbol;Acc:MGI:1338881]	-1.27807	-1.22324	-1.04527	-0.400967	-0.850949	2.61392	0.0487643	0.999896
ENSMUSG00000033009	270086	Ogfod1	2-oxoglutarate and iron-dependent oxygenase domain containing 1 [Source:MGI Symbol;Acc:MGI:2442978]	0.256546	0.0197196	0.0828824	0.107936	5.68026	2.61282	0.0488369	0.999896
ENSMUSG00000022297	14368	Fzd6	frizzled class receptor 6 [Source:MGI Symbol;Acc:MGI:108474]	-0.878747	-0.421047	-0.523998	-0.532698	3.62482	2.61264	0.0488488	0.999896
ENSMUSG00000029319	71883	Coq2	coenzyme Q2 4-hydroxybenzoate polyprenyltransferase [Source:MGI Symbol;Acc:MGI:1919133]	0.222629	0.0871725	0.0587078	0.0269472	5.67736	2.6118	0.0489046	0.999896
ENSMUSG00000057715	320492	A830018L16Rik	RIKEN cDNA A830018L16 gene [Source:MGI Symbol;Acc:MGI:2444149]	0.652956	0.48812	0.365809	0.293427	4.92023	2.6117	0.048911	0.999896
ENSMUSG00000006574	20533	Slc4a1	solute carrier family 4 (anion exchanger), member 1 [Source:MGI Symbol;Acc:MGI:109393]	-0.79475	-0.0591183	0.089458	-1.75558	-0.558825	2.61154	0.0489221	0.999896
ENSMUSG00000027878	18129	Notch2	notch 2 [Source:MGI Symbol;Acc:MGI:97364]	-0.263381	-0.174345	7.80341e-05	0.117588	5.23018	2.61103	0.0489555	0.999896
ENSMUSG00000015016	257633	Acsf3	acyl-CoA synthetase family member 3 [Source:MGI Symbol;Acc:MGI:2182591]	0.26649	-0.0180922	0.196517	-0.0137095	4.04323	2.6107	0.0489772	0.999896
ENSMUSG00000038742	70726	Angptl6	angiopoietin-like 6 [Source:MGI Symbol;Acc:MGI:1917976]	0.188628	0.0362939	0.113326	-0.103188	3.88561	2.60676	0.0492393	0.999896
ENSMUSG00000031256	108062	Cstf2	cleavage stimulation factor, 3' pre-RNA subunit 2 [Source:MGI Symbol;Acc:MGI:1343054]	0.173901	0.0774117	0.14087	0.144911	6.81376	2.60663	0.0492482	0.999896
ENSMUSG00000052056	228913	Zfp217	zinc finger protein 217 [Source:MGI Symbol;Acc:MGI:2685408]	-0.168447	-0.129978	-0.174643	0.214215	2.98038	2.60494	0.0493604	0.999896
ENSMUSG00000060787	258407	Olfr464	olfactory receptor 464 [Source:MGI Symbol;Acc:MGI:3030298]	-0.153853	0.0255683	0.750294	0.254248	-1.8737	2.60027	0.0496732	0.999896
ENSMUSG00000025086	72133	Trub1	TruB pseudouridine (psi) synthase family member 1 [Source:MGI Symbol;Acc:MGI:1919383]	0.201193	0.224554	0.0207431	-0.0268886	4.90021	2.60025	0.0496749	0.999896
ENSMUSG00000044957	110332	Pp2d1	protein phosphatase 2C-like domain containing 1 [Source:MGI Symbol;Acc:MGI:3612067]	0.326233	-0.258581	0.36504	-0.534469	-1.4617	2.59917	0.0497473	0.999896
ENSMUSG00000033960	240185	Jcad	junctional cadherin 5 associated [Source:MGI Symbol;Acc:MGI:2685174]	-1.07869	-0.440447	-0.47632	-0.415184	5.90464	2.59626	0.0499438	0.999896
ENSMUSG00000049123	76718	Catsperg2	cation channel sperm associated auxiliary subunit gamma 2 [Source:MGI Symbol;Acc:MGI:1923968]	1.39607	-0.248086	0.599375	0.453738	-1.66143	2.59307	0.0501602	0.999896
ENSMUSG00000008976	14390	Gabpa	GA repeat binding protein, alpha [Source:MGI Symbol;Acc:MGI:95610]	-0.072611	-0.0529639	0.108896	0.0729377	5.9453	2.59276	0.0501806	0.999896
ENSMUSG00000066026	20148	Dhrs3	dehydrogenase/reductase (SDR family) member 3 [Source:MGI Symbol;Acc:MGI:1315215]	-0.822099	-0.70046	-0.415117	-0.406281	3.11641	2.59265	0.0501887	0.999896
ENSMUSG00000029055	269615	Plch2	phospholipase C, eta 2 [Source:MGI Symbol;Acc:MGI:2443078]	0.562987	0.312344	0.151948	0.154962	6.17818	2.59256	0.0501945	0.999896
ENSMUSG00000029330	74596	Cds1	CDP-diacylglycerol synthase 1 [Source:MGI Symbol;Acc:MGI:1921846]	0.482664	0.263552	0.269942	0.299383	5.18894	2.59223	0.0502168	0.999896
ENSMUSG00000002007	56504	Srpk3	serine/arginine-rich protein specific kinase 3 [Source:MGI Symbol;Acc:MGI:1891338]	0.789348	-0.0222631	0.238247	0.204349	0.923251	2.59166	0.0502558	0.999896
ENSMUSG00000027398	16176	Il1b	interleukin 1 beta [Source:MGI Symbol;Acc:MGI:96543]	-0.00942499	-1.39044	-0.0767264	-0.165733	-2.34065	2.59069	0.050322	0.999896
ENSMUSG00000030834	27421	Abcc6	ATP-binding cassette, sub-family C (CFTR/MRP), member 6 [Source:MGI Symbol;Acc:MGI:1351634]	-0.848389	-0.644075	-0.886858	-0.390636	1.08636	2.58892	0.0504422	0.999896
ENSMUSG00000038781	106766	Stap2	signal transducing adaptor family member 2 [Source:MGI Symbol;Acc:MGI:2147039]	-0.674804	-0.704619	-0.49686	-0.690205	1.42737	2.58714	0.050564	0.999896
ENSMUSG00000050600	100043757	Zfp831	zinc finger protein 831 [Source:MGI Symbol;Acc:MGI:3641861]	0.85109	0.590674	0.399936	0.462245	1.35637	2.58602	0.0506407	0.999896
ENSMUSG00000049580	244152	Tsku	tsukushi, small leucine rich proteoglycan [Source:MGI Symbol;Acc:MGI:2443855]	-0.218062	-0.589584	-0.20975	0.0215797	2.43748	2.58512	0.0507028	0.999896
ENSMUSG00000024168	407831	Tmem204	transmembrane protein 204 [Source:MGI Symbol;Acc:MGI:3039635]	-1.10809	-0.474906	-0.456971	-0.411734	2.5645	2.5851	0.0507042	0.999896
ENSMUSG00000033249	26386	Hsf4	heat shock transcription factor 4 [Source:MGI Symbol;Acc:MGI:1347058]	0.339652	0.715564	0.143365	-0.0524622	1.29832	2.58288	0.0508566	0.999896
ENSMUSG00000070425	102443351	Xntrpc	Xndc1-transient receptor potential cation channel, subfamily C, member 2 readthrough [Source:MGI Symbol;Acc:MGI:5546370]	0.180153	-0.119528	0.00434174	0.137124	4.75513	2.58245	0.050886	0.999896
ENSMUSG00000027603	207182	Ggt7	gamma-glutamyltransferase 7 [Source:MGI Symbol;Acc:MGI:1913385]	0.223948	0.077503	0.0288681	-0.0432935	6.87739	2.58109	0.0509795	0.999896
ENSMUSG00000052821	58861	Cysltr1	cysteinyl leukotriene receptor 1 [Source:MGI Symbol;Acc:MGI:1926218]	-0.918161	-0.869399	-1.03967	-0.914436	-1.26447	2.5809	0.0509932	0.999896
ENSMUSG00000007415	67210	Gatad1	GATA zinc finger domain containing 1 [Source:MGI Symbol;Acc:MGI:1914460]	0.118856	0.0982386	-0.0154074	-0.00188954	6.10045	2.5793	0.0511038	0.999896
ENSMUSG00000049606	52397	Zfp644	zinc finger protein 644 [Source:MGI Symbol;Acc:MGI:1277212]	0.0402098	0.0984316	0.123855	0.162914	5.99907	2.57758	0.0512229	0.999896
ENSMUSG00000079259	636931	Trim71	tripartite motif-containing 71 [Source:MGI Symbol;Acc:MGI:2685973]	0.619101	0.682954	0.660853	0.0138345	-0.00498959	2.57729	0.0512429	0.999896
ENSMUSG00000032554	22041	Trf	transferrin [Source:MGI Symbol;Acc:MGI:98821]	-0.967558	-0.84043	-0.426008	-0.312905	5.21601	2.57692	0.0512685	0.999896
ENSMUSG00000087610	NA	Gm16253	predicted gene 16253 [Source:MGI Symbol;Acc:MGI:3826531]	0.343036	-0.0320638	-0.0701452	0.155419	2.58884	2.57657	0.0512925	0.999896
ENSMUSG00000052566	170833	Hook2	hook microtubule tethering protein 2 [Source:MGI Symbol;Acc:MGI:2181664]	0.416878	0.294269	0.179627	0.106374	4.96797	2.57645	0.051301	0.999896
ENSMUSG00000037406	330723	Htra4	HtrA serine peptidase 4 [Source:MGI Symbol;Acc:MGI:3036260]	0.85024	-0.309699	0.0834744	0.159905	-1.10174	2.57637	0.0513068	0.999896
ENSMUSG00000117679	225372	Apbb3	amyloid beta (A4) precursor protein-binding, family B, member 3 [Source:MGI Symbol;Acc:MGI:108404]	0.223922	0.131134	0.112273	0.0568373	5.55212	2.57637	0.0513069	0.999896
ENSMUSG00000018999	58246	Slc35b4	solute carrier family 35, member B4 [Source:MGI Symbol;Acc:MGI:1931249]	0.202204	0.168391	0.143112	0.12935	5.89523	2.57599	0.051333	0.999896
ENSMUSG00000060477	108960	Irak2	interleukin-1 receptor-associated kinase 2 [Source:MGI Symbol;Acc:MGI:2429603]	-0.567562	-0.551601	-0.562727	-0.49725	2.81853	2.57535	0.0513774	0.999896
ENSMUSG00000055421	211712	Pcdh9	protocadherin 9 [Source:MGI Symbol;Acc:MGI:1306801]	0.000949469	0.15743	0.314355	0.25785	6.11453	2.57422	0.0514559	0.999896
ENSMUSG00000039253	238024	Fn3krp	fructosamine 3 kinase related protein [Source:MGI Symbol;Acc:MGI:2679256]	0.153632	-0.131649	-0.0165489	-0.0718066	4.40088	2.57323	0.051525	0.999896
ENSMUSG00000073609	98314	D2hgdh	D-2-hydroxyglutarate dehydrogenase [Source:MGI Symbol;Acc:MGI:2138209]	0.10542	-0.126256	0.00731632	-0.247444	3.3078	2.5713	0.0516602	0.999896
ENSMUSG00000025779	17087	Ly96	lymphocyte antigen 96 [Source:MGI Symbol;Acc:MGI:1341909]	-1.03373	-0.303137	-0.569812	-0.78547	-0.780491	2.57121	0.0516664	0.999896
ENSMUSG00000028037	99899	Ifi44	interferon-induced protein 44 [Source:MGI Symbol;Acc:MGI:2443016]	-1.53329	-0.730665	-1.3522	-0.602754	-0.554432	2.57053	0.0517137	0.999896
ENSMUSG00000025239	29806	Limd1	LIM domains containing 1 [Source:MGI Symbol;Acc:MGI:1352502]	-0.401588	-0.116369	-0.121144	-0.0684104	4.07081	2.56985	0.0517616	0.999896
ENSMUSG00000042333	230979	Tnfrsf14	tumor necrosis factor receptor superfamily, member 14 (herpesvirus entry mediator) [Source:MGI Symbol;Acc:MGI:2675303]	-0.955306	0.585108	-0.122595	-0.208285	-0.95344	2.56948	0.0517873	0.999896
ENSMUSG00000028868	242687	Wasf2	WASP family, member 2 [Source:MGI Symbol;Acc:MGI:1098641]	-0.387165	-0.195025	-0.162149	-0.116044	5.08508	2.5658	0.0520458	0.999896
ENSMUSG00000050592	241303	Fam78a	family with sequence similarity 78, member A [Source:MGI Symbol;Acc:MGI:2443569]	-0.340242	-0.273839	-0.0609496	-0.27914	3.25017	2.56493	0.0521077	0.999896
ENSMUSG00000051043	70355	Gprc5c	G protein-coupled receptor, family C, group 5, member C [Source:MGI Symbol;Acc:MGI:1917605]	-0.922255	-0.724605	-0.625825	-0.497805	1.9589	2.56492	0.0521082	0.999896
ENSMUSG00000053080	108899	2700081O15Rik	RIKEN cDNA 2700081O15 gene [Source:MGI Symbol;Acc:MGI:1919667]	0.118206	0.105097	-0.0432307	-0.142643	7.79123	2.56209	0.052308	0.999896
ENSMUSG00000036091	109685	Hyal3	hyaluronoglucosaminidase 3 [Source:MGI Symbol;Acc:MGI:1330288]	0.295663	0.0301456	0.0670543	0.26393	2.1246	2.55697	0.0526721	0.999896
ENSMUSG00000026579	14067	F5	coagulation factor V [Source:MGI Symbol;Acc:MGI:88382]	-1.80685	-0.42276	-0.503212	-0.0811484	-0.849948	2.55607	0.0527361	0.999896
ENSMUSG00000036731	67859	Cysrt1	cysteine rich tail 1 [Source:MGI Symbol;Acc:MGI:1915109]	0.368319	0.0922064	0.0538262	-0.0390687	3.81302	2.55606	0.0527371	0.999896
ENSMUSG00000019055	18822	Plod1	procollagen-lysine, 2-oxoglutarate 5-dioxygenase 1 [Source:MGI Symbol;Acc:MGI:99907]	-0.687812	-0.468898	-0.482115	-0.321771	4.29629	2.55604	0.0527381	0.999896
ENSMUSG00000046658	54201	Zfp316	zinc finger protein 316 [Source:MGI Symbol;Acc:MGI:1860402]	0.155749	0.132334	0.0572367	-0.133882	5.90118	2.55566	0.0527655	0.999896
ENSMUSG00000022200	66629	Golph3	golgi phosphoprotein 3 [Source:MGI Symbol;Acc:MGI:1913879]	-0.183334	-0.0996695	-0.0596935	0.0319487	6.19217	2.55471	0.0528338	0.999896
ENSMUSG00000027078	56791	Ube2l6	ubiquitin-conjugating enzyme E2L 6 [Source:MGI Symbol;Acc:MGI:1914500]	-0.646924	-0.440948	-0.289104	-0.498756	2.46076	2.55463	0.052839	0.999896
ENSMUSG00000006154	67425	Eps8l1	EPS8-like 1 [Source:MGI Symbol;Acc:MGI:1914675]	0.848528	0.948045	0.738658	0.399249	3.11541	2.55408	0.0528787	0.999896
ENSMUSG00000066797	100503355	Zfp648	zinc finger protein 648 [Source:MGI Symbol;Acc:MGI:2685049]	0.930601	0.964859	0.999168	0.912762	0.0446347	2.55334	0.0529312	0.999896
ENSMUSG00000016942	71753	Tmprss6	transmembrane serine protease 6 [Source:MGI Symbol;Acc:MGI:1919003]	0.217105	-0.691025	-0.150895	-0.772751	-1.19485	2.55325	0.0529378	0.999896
ENSMUSG00000069763	67888	Tmem100	transmembrane protein 100 [Source:MGI Symbol;Acc:MGI:1915138]	-1.07513	-0.946088	-0.99575	-0.761278	2.53761	2.54823	0.0532992	0.999896
ENSMUSG00000047153	219094	Khnyn	KH and NYN domain containing [Source:MGI Symbol;Acc:MGI:2451333]	-0.0134603	-0.146804	-0.152475	-0.18662	5.7655	2.54726	0.0533694	0.999896
ENSMUSG00000020841	12874	Cpd	carboxypeptidase D [Source:MGI Symbol;Acc:MGI:107265]	-0.25327	-0.0242697	-0.107213	-0.0162145	6.45464	2.54607	0.0534552	0.999896
ENSMUSG00000033068	12497	Entpd6	ectonucleoside triphosphate diphosphohydrolase 6 [Source:MGI Symbol;Acc:MGI:1202295]	0.220393	0.183955	0.203967	0.170905	5.65434	2.54562	0.0534876	0.999896
ENSMUSG00000068876	70737	Cgn	cingulin [Source:MGI Symbol;Acc:MGI:1927237]	0.433926	0.233457	0.11221	0.154794	3.93096	2.54446	0.0535721	0.999896
ENSMUSG00000007783	78070	Cpt1c	carnitine palmitoyltransferase 1c [Source:MGI Symbol;Acc:MGI:2446526]	0.194781	-0.0039566	0.122402	0.106262	6.44145	2.54345	0.053645	0.999896
ENSMUSG00000024079	19106	Eif2ak2	eukaryotic translation initiation factor 2-alpha kinase 2 [Source:MGI Symbol;Acc:MGI:1353449]	-0.686582	-0.353697	-0.130019	-0.244856	2.60281	2.54234	0.053726	0.999896
ENSMUSG00000041548	80888	Hspb8	heat shock protein 8 [Source:MGI Symbol;Acc:MGI:2135756]	-1.18546	-0.738333	-0.443187	-0.436087	2.44612	2.54169	0.0537731	0.999896
ENSMUSG00000022864	67102	D16Ertd472e	DNA segment, Chr 16, ERATO Doi 472, expressed [Source:MGI Symbol;Acc:MGI:1196400]	-0.200968	-0.228532	-0.073405	0.148976	3.21493	2.53812	0.0540342	0.999896
ENSMUSG00000021493	67399	Pdlim7	PDZ and LIM domain 7 [Source:MGI Symbol;Acc:MGI:1914649]	0.118146	-0.0393022	-0.0891257	-0.101807	6.05183	2.53782	0.0540561	0.999896
ENSMUSG00000020283	72129	Pex13	peroxisomal biogenesis factor 13 [Source:MGI Symbol;Acc:MGI:1919379]	-0.128362	-0.161913	0.00252507	0.0465653	4.84043	2.53775	0.0540608	0.999896
ENSMUSG00000048520	320118	Fbxl13	F-box and leucine-rich repeat protein 13 [Source:MGI Symbol;Acc:MGI:2443416]	-1.00562	-1.20675	-0.470491	-1.06726	-0.931952	2.53754	0.0540763	0.999896
ENSMUSG00000002603	21803	Tgfb1	transforming growth factor, beta 1 [Source:MGI Symbol;Acc:MGI:98725]	-0.988922	-0.552956	-0.385832	-0.307397	2.43025	2.53382	0.0543498	0.999896
ENSMUSG00000019326	11754	Aoc3	amine oxidase, copper containing 3 [Source:MGI Symbol;Acc:MGI:1306797]	-2.19629	-0.61884	-0.825211	-0.859438	-0.00133356	2.53232	0.0544599	0.999896
ENSMUSG00000019823	171580	Mical1	microtubule associated monooxygenase, calponin and LIM domain containing 1 [Source:MGI Symbol;Acc:MGI:2385847]	0.0701935	0.27553	-0.0350758	-0.00274588	4.70331	2.53193	0.0544889	0.999896
ENSMUSG00000023259	171429	Slc26a6	solute carrier family 26, member 6 [Source:MGI Symbol;Acc:MGI:2159728]	0.288808	0.214201	0.265683	0.207324	3.49024	2.5308	0.0545723	0.999896
ENSMUSG00000026950	17996	Neb	nebulin [Source:MGI Symbol;Acc:MGI:97292]	0.516942	0.811251	0.624276	0.915851	2.7418	2.53077	0.0545748	0.999896
ENSMUSG00000000776	67065	Polr3d	polymerase (RNA) III (DNA directed) polypeptide D [Source:MGI Symbol;Acc:MGI:1914315]	0.156808	0.139737	0.0247257	-0.0230659	4.72506	2.52897	0.0547078	0.999896
ENSMUSG00000027185	98956	Nat10	N-acetyltransferase 10 [Source:MGI Symbol;Acc:MGI:2138939]	0.20583	0.132362	0.133336	0.0129933	5.53218	2.52807	0.0547744	0.999896
ENSMUSG00000039656	20182	Rxrb	retinoid X receptor beta [Source:MGI Symbol;Acc:MGI:98215]	0.128437	0.121526	-0.0244387	0.0526528	6.4446	2.52721	0.0548385	0.999896
ENSMUSG00000034584	320051	Exph5	exophilin 5 [Source:MGI Symbol;Acc:MGI:2443248]	-1.08713	-1.4821	-0.825379	-0.724367	0.913317	2.52415	0.0550664	0.999896
ENSMUSG00000009248	17173	Ascl2	achaete-scute family bHLH transcription factor 2 [Source:MGI Symbol;Acc:MGI:96920]	-0.0632786	-0.886527	-0.583346	0.382841	-1.68018	2.52384	0.0550891	0.999896
ENSMUSG00000061232	14972	H2-K1	histocompatibility 2, K1, K region [Source:MGI Symbol;Acc:MGI:95904]	-0.814535	-0.27077	-0.306568	-0.211222	3.73933	2.52337	0.0551242	0.999896
ENSMUSG00000028871	192199	Rspo1	R-spondin 1 [Source:MGI Symbol;Acc:MGI:2183426]	-1.35965	-0.31598	-0.41832	-0.685179	1.27235	2.52307	0.0551465	0.999896
ENSMUSG00000034394	16878	Lif	leukemia inhibitory factor [Source:MGI Symbol;Acc:MGI:96787]	-0.746155	-0.0598075	-0.920985	-1.08796	-1.92276	2.52286	0.0551628	0.999896
ENSMUSG00000033207	71738	Mamdc2	MAM domain containing 2 [Source:MGI Symbol;Acc:MGI:1918988]	-1.21987	-1.28637	-0.977022	-0.771484	0.620314	2.52285	0.0551636	0.999896
ENSMUSG00000054484	96957	Tmem62	transmembrane protein 62 [Source:MGI Symbol;Acc:MGI:2139461]	0.113558	-0.0704959	-0.105917	-0.201621	4.30995	2.52134	0.0552763	0.999896
ENSMUSG00000050164	207911	Mchr1	melanin-concentrating hormone receptor 1 [Source:MGI Symbol;Acc:MGI:2180756]	0.616819	0.540038	0.7689	0.77707	2.2082	2.52084	0.0553134	0.999896
ENSMUSG00000035713	244144	Usp35	ubiquitin specific peptidase 35 [Source:MGI Symbol;Acc:MGI:2685339]	0.174436	0.0862757	0.0405983	-0.163163	4.84693	2.51778	0.0555438	0.999896
ENSMUSG00000051262	93674	Nat8f3	N-acetyltransferase 8 (GCN5-related) family member 3 [Source:MGI Symbol;Acc:MGI:2136449]	0.138556	-0.758415	-0.650443	-0.151499	-1.04342	2.51759	0.0555578	0.999896
ENSMUSG00000039358	13492	Drd5	dopamine receptor D5 [Source:MGI Symbol;Acc:MGI:94927]	0.820601	-0.212221	0.070858	-0.17712	0.240596	2.51756	0.0555599	0.999896
ENSMUSG00000032548	24059	Slco2a1	solute carrier organic anion transporter family, member 2a1 [Source:MGI Symbol;Acc:MGI:1346021]	-1.30884	-0.545651	-0.456273	-0.290994	2.0169	2.51603	0.0556752	0.999896
ENSMUSG00000035545	232798	Leng8	leukocyte receptor cluster (LRC) member 8 [Source:MGI Symbol;Acc:MGI:2142195]	0.303652	0.0239586	0.0628903	0.0145276	8.71797	2.51442	0.055797	0.999896
ENSMUSG00000033538	12363	Casp4	caspase 4, apoptosis-related cysteine peptidase [Source:MGI Symbol;Acc:MGI:107700]	-1.38211	-0.120985	-0.665392	-0.369945	-1.86315	2.51356	0.0558618	0.999896
ENSMUSG00000032232	68178	Cgnl1	cingulin-like 1 [Source:MGI Symbol;Acc:MGI:1915428]	-1.15883	-0.691413	-0.680406	-0.379739	4.10443	2.51306	0.0558995	0.999896
ENSMUSG00000042308	233904	Setd1a	SET domain containing 1A [Source:MGI Symbol;Acc:MGI:2446244]	0.0783903	0.0516457	-0.0313032	-0.138804	6.56103	2.51285	0.0559157	0.999896
ENSMUSG00000022090	213019	Pdlim2	PDZ and LIM domain 2 [Source:MGI Symbol;Acc:MGI:2384850]	-1.19488	-0.892763	-0.830274	-0.616036	2.06386	2.51104	0.056053	0.999896
ENSMUSG00000022019	219249	Tdrd3	tudor domain containing 3 [Source:MGI Symbol;Acc:MGI:2444023]	0.0912905	0.0883778	-0.025043	-0.160752	4.75641	2.51099	0.0560567	0.999896
ENSMUSG00000009905	70750	Kdsr	3-ketodihydrosphingosine reductase [Source:MGI Symbol;Acc:MGI:1918000]	0.15422	0.12631	-0.0120578	0.0362883	4.81719	2.51088	0.0560651	0.999896
ENSMUSG00000046546	224093	Fam43a	family with sequence similarity 43, member A [Source:MGI Symbol;Acc:MGI:2676309]	-1.10325	-0.714355	-0.598286	-0.638989	4.19083	2.51016	0.0561199	0.999896
ENSMUSG00000011884	56356	Gltp	glycolipid transfer protein [Source:MGI Symbol;Acc:MGI:1929253]	-0.381754	-0.570398	-0.177375	-0.168585	4.50814	2.51016	0.0561199	0.999896
ENSMUSG00000015127	74154	Unkl	unkempt family like zinc finger [Source:MGI Symbol;Acc:MGI:1921404]	0.197842	0.054825	-0.0210138	-0.0184	5.06039	2.5098	0.0561475	0.999896
ENSMUSG00000041658	245670	Rragb	Ras-related GTP binding B [Source:MGI Symbol;Acc:MGI:3038613]	0.271537	0.180546	0.227691	0.180634	5.54342	2.5095	0.0561701	0.999896
ENSMUSG00000042903	54601	Foxo4	forkhead box O4 [Source:MGI Symbol;Acc:MGI:1891915]	-0.160018	-0.36819	-0.151782	-0.0217872	4.33024	2.50949	0.0561709	0.999896
ENSMUSG00000018593	20692	Sparc	secreted acidic cysteine rich glycoprotein [Source:MGI Symbol;Acc:MGI:98373]	-0.93951	-0.608438	-0.350338	-0.34321	7.5424	2.50743	0.056328	0.999896
ENSMUSG00000022504	12265	Ciita	class II transactivator [Source:MGI Symbol;Acc:MGI:108445]	0.664062	0.177074	-0.165477	0.0264076	1.81011	2.50685	0.0563723	0.999896
ENSMUSG00000016496	60533	Cd274	CD274 antigen [Source:MGI Symbol;Acc:MGI:1926446]	-0.758001	-0.515176	-0.463267	-0.340985	0.716125	2.50662	0.0563899	0.999896
ENSMUSG00000031397	83553	Tktl1	transketolase-like 1 [Source:MGI Symbol;Acc:MGI:1933244]	0.266175	0.493369	-0.291009	-0.859161	-1.64317	2.50633	0.056412	0.999896
ENSMUSG00000022378	223601	Cyrib	CYFIP related Rac1 interactor B [Source:MGI Symbol;Acc:MGI:1923520]	0.211783	0.269069	0.135089	0.0776773	7.20384	2.50558	0.0564691	0.999896
ENSMUSG00000003308	50868	Keap1	kelch-like ECH-associated protein 1 [Source:MGI Symbol;Acc:MGI:1858732]	0.114003	0.062629	0.00503729	-0.0849773	6.2697	2.50458	0.0565456	0.999896
ENSMUSG00000021281	21928	Tnfaip2	tumor necrosis factor, alpha-induced protein 2 [Source:MGI Symbol;Acc:MGI:104960]	-1.05477	-0.409956	-0.731463	-0.779332	0.504634	2.50276	0.0566855	0.999896
ENSMUSG00000035875	98870	AI182371	expressed sequence AI182371 [Source:MGI Symbol;Acc:MGI:2138853]	0.0480809	0.164073	0.906662	-0.201867	-1.08195	2.50224	0.0567251	0.999896
ENSMUSG00000045657	93881	Pcdhb10	protocadherin beta 10 [Source:MGI Symbol;Acc:MGI:2136745]	0.142616	-0.00211708	0.307027	0.421479	1.90142	2.5017	0.0567666	0.999896
ENSMUSG00000054446	109697	Cpa1	carboxypeptidase A1, pancreatic [Source:MGI Symbol;Acc:MGI:88478]	-0.922106	-0.680464	-1.1763	-1.11778	-2.16581	2.50146	0.0567855	0.999896
ENSMUSG00000069581	252974	Tspear	thrombospondin type laminin G domain and EAR repeats [Source:MGI Symbol;Acc:MGI:2671932]	-0.118367	-1.18752	-0.164671	0.253534	-1.92162	2.50017	0.0568845	0.999896
ENSMUSG00000004988	108017	Fxyd4	FXYD domain-containing ion transport regulator 4 [Source:MGI Symbol;Acc:MGI:1889005]	0.480812	0.494572	0.0969057	-0.763745	-1.97777	2.4991	0.0569669	0.999896
ENSMUSG00000022742	12892	Cpox	coproporphyrinogen oxidase [Source:MGI Symbol;Acc:MGI:104841]	0.0668957	-0.158196	0.0184047	-0.0446851	4.93732	2.49604	0.057204	0.999896
ENSMUSG00000051817	20667	Sox12	SRY (sex determining region Y)-box 12 [Source:MGI Symbol;Acc:MGI:98360]	0.210927	0.135948	-0.00271875	-0.15641	6.78414	2.49502	0.0572831	0.999896
ENSMUSG00000063838	58804	Cdc42ep5	CDC42 effector protein (Rho GTPase binding) 5 [Source:MGI Symbol;Acc:MGI:1929745]	-1.0453	-0.807364	-0.928915	-1.06569	0.527673	2.49484	0.0572968	0.999896
ENSMUSG00000022528	15205	Hes1	hes family bHLH transcription factor 1 [Source:MGI Symbol;Acc:MGI:104853]	-0.551669	-0.199214	-0.128839	-0.163356	3.43395	2.49465	0.0573116	0.999896
ENSMUSG00000073680	320587	Tmem88b	transmembrane protein 88B [Source:MGI Symbol;Acc:MGI:2444329]	-0.0993003	-0.715029	-0.0492102	0.00339031	2.82773	2.49236	0.0574903	0.999896
ENSMUSG00000030340	20276	Scnn1a	sodium channel, nonvoltage-gated 1 alpha [Source:MGI Symbol;Acc:MGI:101782]	-0.174113	-0.708615	-0.67544	-0.85257	0.775423	2.48958	0.0577067	0.999896
ENSMUSG00000001240	54409	Ramp2	receptor (calcitonin) activity modifying protein 2 [Source:MGI Symbol;Acc:MGI:1859650]	-0.455987	-0.201505	-0.286636	-0.295281	5.67185	2.48916	0.0577398	0.999896
ENSMUSG00000067399	666731	Trim43c	tripartite motif-containing 43C [Source:MGI Symbol;Acc:MGI:3647365]	0.300546	0.179067	0.468793	0.51548	0.074643	2.48894	0.057757	0.999896
ENSMUSG00000056492	224792	Adgrf5	adhesion G protein-coupled receptor F5 [Source:MGI Symbol;Acc:MGI:2182928]	-0.860359	-0.420377	-0.338803	-0.373272	4.78031	2.48737	0.0578804	0.999896
ENSMUSG00000040093	171543	Bmf	BCL2 modifying factor [Source:MGI Symbol;Acc:MGI:2176433]	-0.519223	-0.479046	0.122362	-0.0335837	2.90354	2.48722	0.057892	0.999896
ENSMUSG00000039304	22035	Tnfsf10	tumor necrosis factor (ligand) superfamily, member 10 [Source:MGI Symbol;Acc:MGI:107414]	-2.34926	-1.07913	-1.25772	-1.10953	0.466778	2.48688	0.0579186	0.999896
ENSMUSG00000048307	68839	Ankrd46	ankyrin repeat domain 46 [Source:MGI Symbol;Acc:MGI:1916089]	0.148325	0.146471	0.0787193	0.0405535	7.16111	2.4866	0.0579409	0.999896
ENSMUSG00000054021	68346	Sirt5	sirtuin 5 [Source:MGI Symbol;Acc:MGI:1915596]	0.105936	-0.0795774	0.152879	-0.174492	3.57533	2.48597	0.0579903	0.999896
ENSMUSG00000028541	53418	B4galt2	UDP-Gal:betaGlcNAc beta 1,4- galactosyltransferase, polypeptide 2 [Source:MGI Symbol;Acc:MGI:1858493]	0.20915	0.206927	0.0316083	-0.0173429	7.09563	2.48544	0.0580318	0.999896
ENSMUSG00000068270	208431	Shroom4	shroom family member 4 [Source:MGI Symbol;Acc:MGI:2685570]	-0.682187	-0.27635	-0.4395	-0.3692	2.84746	2.48458	0.0580992	0.999896
ENSMUSG00000029036	108888	Atad3a	ATPase family, AAA domain containing 3A [Source:MGI Symbol;Acc:MGI:1919214]	0.16987	0.0786753	0.0369525	0.00696482	5.80564	2.48112	0.0583729	0.999896
ENSMUSG00000030695	11674	Aldoa	aldolase A, fructose-bisphosphate [Source:MGI Symbol;Acc:MGI:87994]	0.0384922	-0.184315	-0.116813	-0.152456	8.95635	2.48013	0.058451	0.999896
ENSMUSG00000024905	17771	Tesmin	testis expressed metallothionein like [Source:MGI Symbol;Acc:MGI:1340029]	0.431274	0.0995152	0.472312	-0.615371	-1.09988	2.47882	0.0585551	0.999896
ENSMUSG00000073016	331487	Uprt	uracil phosphoribosyltransferase [Source:MGI Symbol;Acc:MGI:2685620]	0.192138	0.318409	0.316894	0.379511	2.91762	2.47869	0.0585649	0.999896
ENSMUSG00000022635	67197	Zcrb1	zinc finger CCHC-type and RNA binding motif 1 [Source:MGI Symbol;Acc:MGI:1914447]	0.23446	0.18671	0.0682418	0.161261	5.86165	2.4786	0.0585721	0.999896
ENSMUSG00000027953	19729	Slc50a1	solute carrier family 50 (sugar transporter), member 1 [Source:MGI Symbol;Acc:MGI:107417]	-0.157791	-0.0401987	-0.181815	-0.285706	4.14713	2.47794	0.058625	0.999896
ENSMUSG00000100937	75555	Nscme3l	NSE3 homolog, SMC5-SMC6 complex component like [Source:MGI Symbol;Acc:MGI:1922805]	0.64393	0.128139	0.240902	0.0125131	1.36227	2.47614	0.058768	0.999896
ENSMUSG00000006005	108989	Tpr	translocated promoter region, nuclear basket protein [Source:MGI Symbol;Acc:MGI:1922066]	0.0731149	0.110419	0.122196	0.160572	6.9564	2.47368	0.0589641	0.999896
ENSMUSG00000026483	63913	Niban1	niban apoptosis regulator 1 [Source:MGI Symbol;Acc:MGI:2137237]	-1.00829	-0.586279	-0.586017	-0.554538	1.65062	2.47367	0.0589647	0.999896
ENSMUSG00000003206	50498	Ebi3	Epstein-Barr virus induced gene 3 [Source:MGI Symbol;Acc:MGI:1354171]	0.248531	0.104549	-0.375457	-0.410903	0.510341	2.47267	0.0590453	0.999896
ENSMUSG00000039661	66959	Dusp26	dual specificity phosphatase 26 (putative) [Source:MGI Symbol;Acc:MGI:1914209]	0.349427	0.0975911	0.0212456	-0.0617877	5.8772	2.47264	0.0590479	0.999896
ENSMUSG00000109572	100862066	Cfap99	cilia and flagella associated protein 99 [Source:MGI Symbol;Acc:MGI:5434801]	-0.566266	-0.598041	0.352045	0.142156	-0.906982	2.47244	0.0590632	0.999896
ENSMUSG00000059518	70103	Znhit1	zinc finger, HIT domain containing 1 [Source:MGI Symbol;Acc:MGI:1917353]	0.19426	0.186086	0.101447	0.0138062	5.69477	2.47144	0.0591436	0.999896
ENSMUSG00000021156	66505	Zmynd11	zinc finger, MYND domain containing 11 [Source:MGI Symbol;Acc:MGI:1913755]	0.183343	0.136995	0.0844909	0.0540816	8.02814	2.47069	0.0592036	0.999896
ENSMUSG00000022947	109857	Cbr3	carbonyl reductase 3 [Source:MGI Symbol;Acc:MGI:1309992]	-0.557104	-0.603834	-0.673192	-0.607287	1.42207	2.47021	0.0592422	0.999896
ENSMUSG00000013622	381629	Atraid	all-trans retinoic acid induced differentiation factor [Source:MGI Symbol;Acc:MGI:1918918]	0.0679194	-0.0358647	-0.0953762	-0.215052	5.23711	2.46925	0.0593192	0.999896
ENSMUSG00000000884	13972	Gnb1l	guanine nucleotide binding protein (G protein), beta polypeptide 1-like [Source:MGI Symbol;Acc:MGI:1338057]	0.331113	0.146691	0.243229	0.291828	2.61537	2.46812	0.0594107	0.999896
ENSMUSG00000032643	14201	Fhl3	four and a half LIM domains 3 [Source:MGI Symbol;Acc:MGI:1341092]	-0.874527	-0.583763	-0.584225	-0.375706	1.14967	2.46801	0.0594189	0.999896
ENSMUSG00000034158	320184	Lrrc58	leucine rich repeat containing 58 [Source:MGI Symbol;Acc:MGI:2443542]	-0.20452	0.0107975	-0.0230163	0.0357983	6.48973	2.46672	0.0595237	0.999896
ENSMUSG00000087385	433752	Frg2f1	FSHD region gene 2 family member 1 [Source:MGI Symbol;Acc:MGI:3035485]	0.365454	0.311315	0.247219	0.261601	3.03376	2.46484	0.059675	0.999896
ENSMUSG00000034161	20289	Scx	scleraxis [Source:MGI Symbol;Acc:MGI:102934]	-0.193597	-0.225013	-0.316454	-0.705216	1.135	2.46306	0.0598191	0.999896
ENSMUSG00000018604	21386	Tbx3	T-box 3 [Source:MGI Symbol;Acc:MGI:98495]	-1.40243	-0.684068	-0.788267	-0.744828	1.78516	2.46278	0.0598421	0.999896
ENSMUSG00000025956	67099	Mettl21a	methyltransferase like 21A [Source:MGI Symbol;Acc:MGI:1914349]	-0.0771556	-0.191038	0.174656	0.0127846	3.19768	2.46278	0.0598424	0.999896
ENSMUSG00000054003	74691	Tdrd9	tudor domain containing 9 [Source:MGI Symbol;Acc:MGI:1921941]	0.785882	0.415735	0.454055	0.749396	-0.299501	2.46232	0.0598795	0.999896
ENSMUSG00000031782	67914	Coq9	coenzyme Q9 [Source:MGI Symbol;Acc:MGI:1915164]	0.00267497	-0.163827	-0.0401932	-0.0925893	5.13886	2.4616	0.0599379	0.999896
ENSMUSG00000024353	69816	Mzb1	marginal zone B and B1 cell-specific protein 1 [Source:MGI Symbol;Acc:MGI:1917066]	-0.640265	-1.3961	-0.45996	-0.884424	-1.83903	2.46138	0.0599557	0.999896
ENSMUSG00000037815	12385	Ctnna1	catenin (cadherin associated protein), alpha 1 [Source:MGI Symbol;Acc:MGI:88274]	-0.302508	-0.204772	-0.129042	0.00612233	6.1225	2.45953	0.0601061	0.999896
ENSMUSG00000016494	12490	Cd34	CD34 antigen [Source:MGI Symbol;Acc:MGI:88329]	-0.975446	-0.502519	-0.506864	-0.67873	5.15204	2.45923	0.0601305	0.999896
ENSMUSG00000031502	12826	Col4a1	collagen, type IV, alpha 1 [Source:MGI Symbol;Acc:MGI:88454]	-1.24952	-0.564577	-0.555661	-0.628769	7.34137	2.45869	0.0601748	0.999896
ENSMUSG00000030101	58911	Sumf1	sulfatase modifying factor 1 [Source:MGI Symbol;Acc:MGI:1889844]	-0.350264	-0.135686	-0.0527013	-0.134055	3.93423	2.45773	0.0602534	0.999896
ENSMUSG00000036676	237500	Tmtc3	transmembrane and tetratricopeptide repeat containing 3 [Source:MGI Symbol;Acc:MGI:3036255]	-0.087337	-0.120734	-0.00556465	0.179021	4.23193	2.45763	0.0602617	0.999896
ENSMUSG00000039323	16008	Igfbp2	insulin-like growth factor binding protein 2 [Source:MGI Symbol;Acc:MGI:96437]	-0.614662	-0.349768	-0.455157	-0.1051	6.4818	2.45474	0.0604984	0.999896
ENSMUSG00000025902	20671	Sox17	SRY (sex determining region Y)-box 17 [Source:MGI Symbol;Acc:MGI:107543]	-1.03357	-0.599676	-0.599266	-0.475166	3.07466	2.45456	0.0605125	0.999896
ENSMUSG00000001333	68828	Sync	syncoilin [Source:MGI Symbol;Acc:MGI:1916078]	0.229496	-0.282789	-0.216368	-0.178436	1.90303	2.45406	0.0605541	0.999896
ENSMUSG00000005774	53970	Rfx5	regulatory factor X, 5 (influences HLA class II expression) [Source:MGI Symbol;Acc:MGI:1858421]	0.171207	-0.0698163	-0.101073	-0.012133	4.88836	2.45329	0.0606167	0.999896
ENSMUSG00000026047	72050	Poglut2	protein O-glucosyltransferase 2 [Source:MGI Symbol;Acc:MGI:1919300]	-0.122764	-0.235702	-0.0182507	0.0164452	3.60935	2.45243	0.0606875	0.999896
ENSMUSG00000027936	74343	Crtc2	CREB regulated transcription coactivator 2 [Source:MGI Symbol;Acc:MGI:1921593]	0.205875	-0.0536412	0.00455163	0.0189313	5.12534	2.45216	0.0607103	0.999896
ENSMUSG00000115115	NA		novel protein	0.708191	0.828433	0.162332	0.645548	0.771748	2.45174	0.060745	0.999896
ENSMUSG00000027487	66971	Cdk5rap1	CDK5 regulatory subunit associated protein 1 [Source:MGI Symbol;Acc:MGI:1914221]	0.315031	0.104049	0.299386	0.352555	2.58766	2.45148	0.0607661	0.999896
ENSMUSG00000029576	231858	Radil	Ras association and DIL domains [Source:MGI Symbol;Acc:MGI:2443088]	0.423715	0.219665	0.141914	0.0633703	4.44176	2.45072	0.0608289	0.999896
ENSMUSG00000074867	630579	Zfp808	zinc finger protein 808 [Source:MGI Symbol;Acc:MGI:3704127]	-0.260179	-0.099775	0.555774	0.154596	0.226199	2.45058	0.0608399	0.999896
ENSMUSG00000006390	54325	Elovl1	elongation of very long chain fatty acids (FEN1/Elo2, SUR4/Elo3, yeast)-like 1 [Source:MGI Symbol;Acc:MGI:1858959]	-0.268851	-0.405841	-0.309957	-0.201763	3.71197	2.44931	0.0609447	0.999896
ENSMUSG00000001555	14230	Fkbp10	FK506 binding protein 10 [Source:MGI Symbol;Acc:MGI:104769]	-1.06333	-0.594013	-0.580652	-0.446327	3.31628	2.44919	0.060955	0.999896
ENSMUSG00000054196	68588	Cthrc1	collagen triple helix repeat containing 1 [Source:MGI Symbol;Acc:MGI:1915838]	-1.43178	-1.03139	-1.00939	-0.991704	2.76108	2.44739	0.0611044	0.999896
ENSMUSG00000032942	22229	Ucp3	uncoupling protein 3 (mitochondrial, proton carrier) [Source:MGI Symbol;Acc:MGI:1099787]	0.384707	1.11645	0.809961	0.673425	-1.11217	2.44671	0.0611601	0.999896
ENSMUSG00000042225	56068	Ammecr1	Alport syndrome, mental retardation, midface hypoplasia and elliptocytosis chromosomal region gene 1 [Source:MGI Symbol;Acc:MGI:1860206]	-0.571092	-0.323222	-0.224384	-0.0762941	2.74471	2.44656	0.0611724	0.999896
ENSMUSG00000030775	77647	Trat1	T cell receptor associated transmembrane adaptor 1 [Source:MGI Symbol;Acc:MGI:1924897]	-0.759792	-0.104882	-0.711012	-1.08881	-1.79273	2.44613	0.0612086	0.999896
ENSMUSG00000018774	12514	Cd68	CD68 antigen [Source:MGI Symbol;Acc:MGI:88342]	0.239047	-0.14281	-0.121518	-0.141916	2.35923	2.44448	0.0613459	0.999896
ENSMUSG00000029298	236573	Gbp9	guanylate-binding protein 9 [Source:MGI Symbol;Acc:MGI:3605620]	-1.54772	-0.924703	-1.05168	-0.762958	1.57381	2.444	0.0613855	0.999896
ENSMUSG00000029408	56325	Abcb9	ATP-binding cassette, sub-family B (MDR/TAP), member 9 [Source:MGI Symbol;Acc:MGI:1861729]	0.14218	-0.115977	-0.0321515	-0.162839	4.92815	2.44328	0.0614459	0.999896
ENSMUSG00000021273	14137	Fdft1	farnesyl diphosphate farnesyl transferase 1 [Source:MGI Symbol;Acc:MGI:102706]	0.151208	0.14787	0.164801	-0.0516447	6.86462	2.44287	0.0614795	0.999896
ENSMUSG00000064262	243374	Gimap8	GTPase, IMAP family member 8 [Source:MGI Symbol;Acc:MGI:2685303]	-1.15914	-0.918574	-0.629178	-0.599123	0.695538	2.44182	0.0615676	0.999896
ENSMUSG00000051906	69142	Cd209f	CD209f antigen [Source:MGI Symbol;Acc:MGI:1916392]	0.426544	-0.021981	-0.85041	0.0740181	-2.14153	2.44083	0.06165	0.999896
ENSMUSG00000018572	78246	Phf23	PHD finger protein 23 [Source:MGI Symbol;Acc:MGI:1925496]	0.131239	0.511482	0.0577668	0.124927	5.32156	2.44036	0.0616895	0.999896
ENSMUSG00000070002	13716	Ell	elongation factor RNA polymerase II [Source:MGI Symbol;Acc:MGI:109377]	0.105786	0.043501	0.0475333	-0.0989539	4.74784	2.43923	0.0617841	0.999896
ENSMUSG00000031586	19663	Rbpms	RNA binding protein gene with multiple splicing [Source:MGI Symbol;Acc:MGI:1334446]	-1.07972	-0.590325	-0.290259	-0.300546	1.94545	2.43787	0.0618979	0.999896
ENSMUSG00000074736	433485	Syndig1	synapse differentiation inducing 1 [Source:MGI Symbol;Acc:MGI:3702158]	0.379131	0.174245	0.074858	-0.143914	4.53432	2.43294	0.0623135	0.999896
ENSMUSG00000029613	15467	Eif2ak1	eukaryotic translation initiation factor 2 alpha kinase 1 [Source:MGI Symbol;Acc:MGI:1353448]	0.043471	0.0959036	0.144961	0.101704	6.33282	2.43242	0.0623568	0.999896
ENSMUSG00000059791	106582	Nrm	nurim (nuclear envelope membrane protein) [Source:MGI Symbol;Acc:MGI:2146855]	-0.0791152	-0.410755	-0.149565	0.0547514	2.8044	2.43116	0.062464	0.999896
ENSMUSG00000023921	17850	Mmut	methylmalonyl-Coenzyme A mutase [Source:MGI Symbol;Acc:MGI:97239]	-0.207552	-0.182958	-0.00928679	0.0412582	4.45612	2.43109	0.0624697	0.999896
ENSMUSG00000032484	18054	Ngp	neutrophilic granule protein [Source:MGI Symbol;Acc:MGI:105983]	-0.310525	0.921739	0.182827	-1.40861	-2.32662	2.42932	0.0626199	0.999896
ENSMUSG00000079363	17472	Gbp4	guanylate binding protein 4 [Source:MGI Symbol;Acc:MGI:97072]	-2.12487	-1.52837	-1.99296	-1.34825	0.851365	2.42904	0.062644	0.999896
ENSMUSG00000026393	59125	Nek7	NIMA (never in mitosis gene a)-related expressed kinase 7 [Source:MGI Symbol;Acc:MGI:1890645]	-0.50572	-0.246678	-0.184002	-0.104997	4.54054	2.4273	0.0627918	0.999896
ENSMUSG00000029622	11867	Arpc1b	actin related protein 2/3 complex, subunit 1B [Source:MGI Symbol;Acc:MGI:1343142]	-0.435676	-0.260873	-0.383099	-0.36725	4.88054	2.42654	0.0628566	0.999896
ENSMUSG00000096923	NA	A730071L15Rik	RIKEN cDNA A730071L15Rik gene [Source:MGI Symbol;Acc:MGI:3642498]	0.131354	0.126014	-0.062974	-0.0594493	3.81048	2.42652	0.0628578	0.999896
ENSMUSG00000063412	NA	Gm10131	predicted pseudogene 10131 [Source:MGI Symbol;Acc:MGI:3704308]	0.631497	0.550497	0.754613	-0.281525	-1.87521	2.4253	0.0629623	0.999896
ENSMUSG00000040584	18671	Abcb1a	ATP-binding cassette, sub-family B (MDR/TAP), member 1A [Source:MGI Symbol;Acc:MGI:97570]	-1.02966	-0.437887	-0.510158	-0.344296	4.03337	2.42429	0.0630484	0.999896
ENSMUSG00000070942	107527	Il1rl2	interleukin 1 receptor-like 2 [Source:MGI Symbol;Acc:MGI:1913107]	-0.834908	-0.0195744	-0.0548726	0.307796	0.214143	2.42345	0.0631208	0.999896
ENSMUSG00000013698	18611	Pea15a	phosphoprotein enriched in astrocytes 15A [Source:MGI Symbol;Acc:MGI:104799]	0.0461602	-0.0468581	0.0696302	0.112469	8.6836	2.4231	0.0631508	0.999896
ENSMUSG00000049100	18526	Pcdh10	protocadherin 10 [Source:MGI Symbol;Acc:MGI:1338042]	0.40158	0.282521	0.158398	0.146491	7.82272	2.4225	0.0632014	0.999896
ENSMUSG00000027995	24088	Tlr2	toll-like receptor 2 [Source:MGI Symbol;Acc:MGI:1346060]	-0.155972	-0.388785	-0.119814	0.456098	-0.0943525	2.42177	0.0632648	0.999896
ENSMUSG00000041673	67580	Lrrc18	leucine rich repeat containing 18 [Source:MGI Symbol;Acc:MGI:1914830]	-0.306407	-0.959745	-0.943773	0.128239	-1.30067	2.42068	0.0633582	0.999896
ENSMUSG00000031360	55936	Ctps2	cytidine 5'-triphosphate synthase 2 [Source:MGI Symbol;Acc:MGI:1933185]	0.14433	0.000128048	-0.0482127	-0.0785771	5.19058	2.42054	0.0633703	0.999896
ENSMUSG00000019853	56016	Hebp2	heme binding protein 2 [Source:MGI Symbol;Acc:MGI:1860084]	-0.576783	-0.254398	-0.300855	-0.434105	1.41444	2.41976	0.0634369	0.999896
ENSMUSG00000039167	170757	Adgrl4	adhesion G protein-coupled receptor L4 [Source:MGI Symbol;Acc:MGI:2655562]	-0.822538	-0.33458	-0.434848	-0.249966	3.80513	2.4175	0.0636318	0.999896
ENSMUSG00000025377	78777	Tepsin	TEPSIN, adaptor related protein complex 4 accessory protein [Source:MGI Symbol;Acc:MGI:1926027]	0.205174	0.0369027	0.0184405	0.137625	4.52578	2.416	0.0637618	0.999896
ENSMUSG00000034126	217734	Pomt2	protein-O-mannosyltransferase 2 [Source:MGI Symbol;Acc:MGI:2444430]	0.197423	0.066161	0.0834453	0.100049	5.08412	2.41457	0.063885	0.999896
ENSMUSG00000038415	15220	Foxq1	forkhead box Q1 [Source:MGI Symbol;Acc:MGI:1298228]	-0.744951	-0.517243	-0.275529	-0.478978	3.21134	2.41425	0.0639128	0.999896
ENSMUSG00000057092	17178	Fxyd3	FXYD domain-containing ion transport regulator 3 [Source:MGI Symbol;Acc:MGI:107497]	-0.234558	-0.588356	-0.62876	-0.71836	2.07717	2.41403	0.0639324	0.999896
ENSMUSG00000030380	109889	Mzf1	myeloid zinc finger 1 [Source:MGI Symbol;Acc:MGI:107457]	0.422907	0.182427	0.124438	0.0650809	3.91727	2.41321	0.0640031	0.999896
ENSMUSG00000027611	19124	Procr	protein C receptor, endothelial [Source:MGI Symbol;Acc:MGI:104596]	-1.33355	-0.623722	-0.267544	0.165202	-0.122378	2.41267	0.0640506	0.999896
ENSMUSG00000059423	242747	Zfp933	zinc finger protein 933 [Source:MGI Symbol;Acc:MGI:1922865]	0.0110222	0.0564573	0.115596	0.320466	4.00305	2.41149	0.0641524	0.999896
ENSMUSG00000026655	66540	Fam107b	family with sequence similarity 107, member B [Source:MGI Symbol;Acc:MGI:1913790]	-0.034637	-0.17433	0.0978953	0.302458	4.54268	2.41038	0.0642495	0.999896
ENSMUSG00000003033	11767	Ap1m1	adaptor-related protein complex AP-1, mu subunit 1 [Source:MGI Symbol;Acc:MGI:102776]	0.195133	0.09392	0.160462	0.130781	6.69357	2.40959	0.0643182	0.999896
ENSMUSG00000112449	665155	Srp54b	signal recognition particle 54B [Source:MGI Symbol;Acc:MGI:3714357]	0.777725	0.820522	0.950596	0.867496	-1.28919	2.40933	0.0643406	0.999896
ENSMUSG00000071648	19881	Rom1	rod outer segment membrane protein 1 [Source:MGI Symbol;Acc:MGI:97998]	-0.26124	-0.595058	-0.607592	-0.521905	1.16585	2.40812	0.0644471	0.999896
ENSMUSG00000020585	17775	Laptm4a	lysosomal-associated protein transmembrane 4A [Source:MGI Symbol;Acc:MGI:108017]	-0.25115	-0.162862	-0.150738	-0.0648178	7.39147	2.40805	0.0644527	0.999896
ENSMUSG00000091563	623078	Gm8108	predicted gene 8108 [Source:MGI Symbol;Acc:MGI:3779783]	0.649095	-0.436536	0.0913666	-0.19954	-2.1838	2.40775	0.0644794	0.999896
ENSMUSG00000009406	13712	Elk1	ELK1, member of ETS oncogene family [Source:MGI Symbol;Acc:MGI:101833]	0.204724	0.0908201	0.171171	0.140686	5.89879	2.40755	0.0644969	0.999896
ENSMUSG00000078787	384724	Cyp2t4	cytochrome P450, family 2, subfamily t, polypeptide 4 [Source:MGI Symbol;Acc:MGI:2686296]	0.546338	0.261626	0.55235	0.229725	1.23247	2.40584	0.0646464	0.999896
ENSMUSG00000039701	99526	Usp53	ubiquitin specific peptidase 53 [Source:MGI Symbol;Acc:MGI:2139607]	-0.297391	-0.175238	-0.290662	-0.275854	3.83661	2.40576	0.0646533	0.999896
ENSMUSG00000021614	13003	Vcan	versican [Source:MGI Symbol;Acc:MGI:102889]	0.212725	0.230772	0.0184893	0.035591	6.42706	2.40557	0.0646705	0.999896
ENSMUSG00000100967	NA	Gm29666	predicted gene 29666 [Source:MGI Symbol;Acc:MGI:5580372]	0.385088	-0.188082	0.00796387	-0.16148	1.76538	2.40522	0.0647004	0.999896
ENSMUSG00000116594	NA	Gm49601	predicted gene, 49601 [Source:MGI Symbol;Acc:MGI:6215011]	0.239166	0.132324	-0.000215988	-0.0476635	8.77978	2.40483	0.0647354	0.999896
ENSMUSG00000029185	68303	Fam114a1	family with sequence similarity 114, member A1 [Source:MGI Symbol;Acc:MGI:1915553]	-0.786682	-0.389643	-0.244053	-0.0202591	2.43708	2.40335	0.0648648	0.999896
ENSMUSG00000026638	54139	Irf6	interferon regulatory factor 6 [Source:MGI Symbol;Acc:MGI:1859211]	-1.15415	-0.467836	-0.656873	-0.801388	-0.215296	2.40303	0.0648937	0.999896
ENSMUSG00000031807	66171	Pgls	6-phosphogluconolactonase [Source:MGI Symbol;Acc:MGI:1913421]	0.0689332	-0.0144444	-0.00372771	-0.191497	5.3709	2.40289	0.064906	0.999896
ENSMUSG00000042810	77827	Krba1	KRAB-A domain containing 1 [Source:MGI Symbol;Acc:MGI:1925077]	0.278523	0.0633581	0.152457	-0.0434155	6.20015	2.40179	0.0650023	0.999896
ENSMUSG00000038181	100910	Chpf2	chondroitin polymerizing factor 2 [Source:MGI Symbol;Acc:MGI:1917522]	0.131908	0.0304826	0.0247181	-0.0857262	6.87695	2.40145	0.0650326	0.999896
ENSMUSG00000026170	104086	Cyp27a1	cytochrome P450, family 27, subfamily a, polypeptide 1 [Source:MGI Symbol;Acc:MGI:88594]	-1.27839	-1.80087	-1.2221	-1.21906	0.618071	2.40116	0.0650578	0.999896
ENSMUSG00000021998	18826	Lcp1	lymphocyte cytosolic protein 1 [Source:MGI Symbol;Acc:MGI:104808]	-0.815661	-0.521696	-0.446129	-0.392391	3.42397	2.40091	0.06508	0.999896
ENSMUSG00000016128	243362	Stard13	StAR-related lipid transfer (START) domain containing 13 [Source:MGI Symbol;Acc:MGI:2385331]	-1.01428	-0.585479	-0.579909	-0.369158	3.09694	2.4008	0.0650896	0.999896
ENSMUSG00000024987	13082	Cyp26a1	cytochrome P450, family 26, subfamily a, polypeptide 1 [Source:MGI Symbol;Acc:MGI:1096359]	0.349576	-0.527316	-1.19076	-0.485819	-1.9006	2.40014	0.0651479	0.999896
ENSMUSG00000032968	16322	Inha	inhibin alpha [Source:MGI Symbol;Acc:MGI:96569]	0.483677	0.274262	0.154445	0.159242	5.15979	2.40012	0.0651498	0.999896
ENSMUSG00000048997	72522	Atxn7l2	ataxin 7-like 2 [Source:MGI Symbol;Acc:MGI:1919772]	0.204226	-0.0461487	-0.0377159	-0.117136	5.5245	2.39968	0.065189	0.999896
ENSMUSG00000047417	66932	Rexo1	REX1, RNA exonuclease 1 [Source:MGI Symbol;Acc:MGI:1914182]	0.108162	0.0450904	-0.00315502	-0.0935253	6.65585	2.39799	0.0653385	0.999896
ENSMUSG00000104713	100702	Gbp6	guanylate binding protein 6 [Source:MGI Symbol;Acc:MGI:2140937]	-1.7263	-1.79726	-1.24926	-0.973195	0.415422	2.39791	0.0653457	0.999896
ENSMUSG00000090077	72699	Lime1	Lck interacting transmembrane adaptor 1 [Source:MGI Symbol;Acc:MGI:1919949]	0.295715	0.0450811	0.0293597	0.0933154	6.30067	2.39766	0.0653681	0.999896
ENSMUSG00000039476	20204	Prrx2	paired related homeobox 2 [Source:MGI Symbol;Acc:MGI:98218]	-0.727455	-1.02075	-0.534946	-0.242535	0.706029	2.39735	0.0653952	0.999896
ENSMUSG00000090035	14426	Galnt4	polypeptide N-acetylgalactosaminyltransferase 4 [Source:MGI Symbol;Acc:MGI:894692]	-0.597606	-0.327417	-0.312319	-0.294268	2.27339	2.39686	0.065439	0.999896
ENSMUSG00000041120	17965	Nbl1	NBL1, DAN family BMP antagonist [Source:MGI Symbol;Acc:MGI:104591]	-0.921042	-0.611177	-0.881675	-0.798175	5.12277	2.39559	0.0655516	0.999896
ENSMUSG00000017485	21974	Top2b	topoisomerase (DNA) II beta [Source:MGI Symbol;Acc:MGI:98791]	0.0264494	0.111155	0.0890522	0.155512	7.94699	2.39543	0.0655655	0.999896
ENSMUSG00000022836	107589	Mylk	myosin, light polypeptide kinase [Source:MGI Symbol;Acc:MGI:894806]	-1.07398	-0.304915	-0.333738	-0.378959	3.76389	2.39534	0.0655739	0.999896
ENSMUSG00000002980	57278	Bcam	basal cell adhesion molecule [Source:MGI Symbol;Acc:MGI:1929940]	-1.07379	-0.579555	-0.625391	-0.647008	3.4064	2.39431	0.0656656	0.999896
ENSMUSG00000060445	320558	Sycp2	synaptonemal complex protein 2 [Source:MGI Symbol;Acc:MGI:1933281]	1.02725	0.736252	0.613002	0.651942	0.575313	2.39407	0.0656869	0.999896
ENSMUSG00000054072	60440	Iigp1	interferon inducible GTPase 1 [Source:MGI Symbol;Acc:MGI:1926259]	-1.1498	-0.0554001	-0.355186	0.215317	-0.223596	2.39394	0.0656989	0.999896
ENSMUSG00000074207	11522	Adh1	alcohol dehydrogenase 1 (class I) [Source:MGI Symbol;Acc:MGI:87921]	-1.87762	0.050945	-0.363862	0.35678	-1.29486	2.39328	0.0657578	0.999896
ENSMUSG00000084786	66177	Ubl5	ubiquitin-like 5 [Source:MGI Symbol;Acc:MGI:1913427]	0.163728	0.0789522	0.0438041	-0.0315487	6.32243	2.39212	0.0658611	0.999896
ENSMUSG00000061028	53609	Clasrp	CLK4-associating serine/arginine rich protein [Source:MGI Symbol;Acc:MGI:1855695]	0.155598	-0.0249113	-0.0556869	-0.054781	6.56653	2.39158	0.0659096	0.999896
ENSMUSG00000029338	71914	Antxr2	anthrax toxin receptor 2 [Source:MGI Symbol;Acc:MGI:1919164]	-0.475192	-0.3936	0.134586	0.0662555	1.87594	2.39108	0.0659539	0.999896
ENSMUSG00000026675	15490	Hsd17b7	hydroxysteroid (17-beta) dehydrogenase 7 [Source:MGI Symbol;Acc:MGI:1330808]	0.109651	0.2398	0.314991	0.184642	4.81751	2.39106	0.0659562	0.999896
ENSMUSG00000012076	52592	Brms1l	breast cancer metastasis-suppressor 1-like [Source:MGI Symbol;Acc:MGI:1196337]	0.136508	0.173305	0.137292	0.0988225	5.78413	2.3909	0.0659699	0.999896
ENSMUSG00000066150	20529	Slc31a1	solute carrier family 31, member 1 [Source:MGI Symbol;Acc:MGI:1333843]	-0.183668	-0.206208	-0.0374782	-0.129588	4.95698	2.39032	0.0660223	0.999896
ENSMUSG00000004567	94178	Mcoln1	mucolipin 1 [Source:MGI Symbol;Acc:MGI:1890498]	0.231786	0.110403	0.102632	0.0683928	6.27783	2.38995	0.0660552	0.999896
ENSMUSG00000092534	NA	Pagr1b	PAXIP1 associated glutamate rich protein 1B [Source:MGI Symbol;Acc:MGI:5141883]	0.119342	-0.019387	-0.00148099	-0.127535	4.43148	2.38935	0.0661091	0.999896
ENSMUSG00000024505	68857	Dtwd2	DTW domain containing 2 [Source:MGI Symbol;Acc:MGI:1916107]	-0.391083	-0.281813	-0.0562771	-0.289624	1.6194	2.38927	0.066116	0.999896
ENSMUSG00000032135	84004	Mcam	melanoma cell adhesion molecule [Source:MGI Symbol;Acc:MGI:1933966]	-0.828544	-0.270493	-0.302227	-0.24838	4.58995	2.38916	0.0661261	0.999896
ENSMUSG00000017969	19223	Ptgis	prostaglandin I2 (prostacyclin) synthase [Source:MGI Symbol;Acc:MGI:1097156]	-1.08526	-0.485174	-0.57575	-0.533029	2.58335	2.38802	0.0662286	0.999896
ENSMUSG00000029655	381695	N4bp2l2	NEDD4 binding protein 2-like 2 [Source:MGI Symbol;Acc:MGI:2687207]	0.157977	0.11342	0.0629056	0.225453	5.57448	2.38694	0.0663251	0.999896
ENSMUSG00000032667	330260	Pon2	paraoxonase 2 [Source:MGI Symbol;Acc:MGI:106687]	-0.559788	-0.289587	-0.34674	-0.237729	4.69653	2.38598	0.0664121	0.999896
ENSMUSG00000045211	213484	Nudt18	nudix (nucleoside diphosphate linked moiety X)-type motif 18 [Source:MGI Symbol;Acc:MGI:2385853]	0.103403	-0.0323416	0.0837385	-0.183967	4.22322	2.38464	0.0665327	0.999896
ENSMUSG00000034292	74019	Traf3ip1	TRAF3 interacting protein 1 [Source:MGI Symbol;Acc:MGI:1921269]	0.222425	0.212197	0.149751	0.117183	4.47158	2.384	0.0665902	0.999896
ENSMUSG00000030718	72590	Ppme1	protein phosphatase methylesterase 1 [Source:MGI Symbol;Acc:MGI:1919840]	0.1299	0.0968093	0.00648119	-0.0629428	7.2026	2.383	0.0666812	0.999896
ENSMUSG00000072476	NA	Gm9008	predicted pseudogene 9008 [Source:MGI Symbol;Acc:MGI:3644000]	-0.514529	-0.721438	-1.24444	-0.731286	-2.3844	2.38185	0.0667847	0.999896
ENSMUSG00000027314	54485	Dll4	delta like canonical Notch ligand 4 [Source:MGI Symbol;Acc:MGI:1859388]	-0.847172	-0.533441	-0.306454	-0.483226	2.61265	2.38169	0.0667993	0.999896
ENSMUSG00000039678	70296	Tbc1d13	TBC1 domain family, member 13 [Source:MGI Symbol;Acc:MGI:2385326]	0.15453	0.205458	0.0849621	0.0712269	6.08487	2.38158	0.0668099	0.999896
ENSMUSG00000027931	18160	Npr1	natriuretic peptide receptor 1 [Source:MGI Symbol;Acc:MGI:97371]	-1.51861	-0.89489	-0.639793	-0.289647	2.24099	2.37884	0.0670583	0.999896
ENSMUSG00000014303	83396	Glis2	GLIS family zinc finger 2 [Source:MGI Symbol;Acc:MGI:1932535]	0.134805	-0.0291314	0.0445015	0.0230443	5.06932	2.37712	0.0672149	0.999896
ENSMUSG00000040466	233016	Blvrb	biliverdin reductase B (flavin reductase (NADPH)) [Source:MGI Symbol;Acc:MGI:2385271]	-0.5889	-0.690399	-0.471835	-0.580796	2.4249	2.37299	0.067593	0.999896
ENSMUSG00000030614	68472	Tmem126b	transmembrane protein 126B [Source:MGI Symbol;Acc:MGI:1915722]	-0.0547838	-0.233603	0.0512177	0.0490179	4.24671	2.37231	0.0676552	0.999896
ENSMUSG00000058748	233987	Zfp958	zinc finger protein 958 [Source:MGI Symbol;Acc:MGI:2385298]	-0.0462275	-0.106041	0.0374626	0.257572	2.85407	2.37062	0.0678109	0.999896
ENSMUSG00000050777	170706	Tmem37	transmembrane protein 37 [Source:MGI Symbol;Acc:MGI:2157899]	-1.41676	-0.555664	-0.666693	-0.656969	0.207246	2.37038	0.0678329	0.999896
ENSMUSG00000022999	74775	Lmbr1l	limb region 1 like [Source:MGI Symbol;Acc:MGI:1289247]	0.255827	0.0509497	0.0246506	-0.0434892	4.81189	2.36996	0.0678717	0.999896
ENSMUSG00000032369	22038	Plscr1	phospholipid scramblase 1 [Source:MGI Symbol;Acc:MGI:893575]	-0.405007	-0.878825	-0.689599	-0.158592	1.09832	2.36904	0.0679566	0.999896
ENSMUSG00000022091	20410	Sorbs3	sorbin and SH3 domain containing 3 [Source:MGI Symbol;Acc:MGI:700013]	-0.525861	-0.56938	-0.36022	-0.31524	4.11195	2.36891	0.0679683	0.999896
ENSMUSG00000025722	71968	Wdr73	WD repeat domain 73 [Source:MGI Symbol;Acc:MGI:1919218]	0.133834	0.123621	0.0974064	-0.0880668	4.9532	2.36868	0.0679889	0.999896
ENSMUSG00000043243	100037278	Niban3	niban apoptosis regulator 3 [Source:MGI Symbol;Acc:MGI:3686743]	0.291046	0.186116	0.00496056	-0.0458986	2.52516	2.3683	0.0680243	0.999896
ENSMUSG00000020691	52686	Mettl2	methyltransferase like 2 [Source:MGI Symbol;Acc:MGI:1289171]	0.031409	0.0317403	0.0753529	-0.156828	4.20016	2.3683	0.0680249	0.999896
ENSMUSG00000003477	21743	Inmt	indolethylamine N-methyltransferase [Source:MGI Symbol;Acc:MGI:102963]	-1.14695	-0.196247	-0.165283	-0.269862	-1.9837	2.3676	0.0680889	0.999896
ENSMUSG00000020143	94176	Dock2	dedicator of cyto-kinesis 2 [Source:MGI Symbol;Acc:MGI:2149010]	-0.799307	-0.564531	-0.504496	-0.415501	1.27206	2.36722	0.0681238	0.999896
ENSMUSG00000027962	22329	Vcam1	vascular cell adhesion molecule 1 [Source:MGI Symbol;Acc:MGI:98926]	-0.317162	0.026197	0.000499798	0.177306	4.60553	2.36687	0.0681569	0.999896
ENSMUSG00000008435	108841	Rdh13	retinol dehydrogenase 13 (all-trans and 9-cis) [Source:MGI Symbol;Acc:MGI:1918732]	0.252331	0.170079	0.0605603	0.0934492	4.84808	2.36675	0.0681677	0.999896
ENSMUSG00000040350	94089	Trim7	tripartite motif-containing 7 [Source:MGI Symbol;Acc:MGI:2137353]	0.447445	0.169913	0.202499	-0.2013	1.91716	2.36396	0.0684263	0.999896
ENSMUSG00000021340	14756	Gpld1	glycosylphosphatidylinositol specific phospholipase D1 [Source:MGI Symbol;Acc:MGI:106604]	0.157597	-0.0977151	-0.00696496	0.0818719	5.46551	2.3639	0.0684321	0.999896
ENSMUSG00000049796	12918	Crh	corticotropin releasing hormone [Source:MGI Symbol;Acc:MGI:88496]	1.00498	0.796266	0.719686	0.894317	1.16934	2.36367	0.0684534	0.999896
ENSMUSG00000033107	67664	Rnf125	ring finger protein 125 [Source:MGI Symbol;Acc:MGI:1914914]	-1.73309	-0.891766	-0.736624	-0.68664	-0.84782	2.36325	0.068492	0.999896
ENSMUSG00000034732	93728	Pabpc5	poly(A) binding protein, cytoplasmic 5 [Source:MGI Symbol;Acc:MGI:2136401]	0.402179	0.403491	0.481671	0.475549	1.22391	2.36323	0.0684939	0.999896
ENSMUSG00000045328	229841	Cenpe	centromere protein E [Source:MGI Symbol;Acc:MGI:1098230]	-0.176885	-0.393924	0.384695	-0.0783545	3.01254	2.36288	0.0685269	0.999896
ENSMUSG00000028780	20348	Sema3c	sema domain, immunoglobulin domain (Ig), short basic domain, secreted, (semaphorin) 3C [Source:MGI Symbol;Acc:MGI:107557]	-0.444629	0.148337	-0.0301982	0.0450971	5.13532	2.36283	0.0685309	0.999896
ENSMUSG00000030275	75320	Etnk1	ethanolamine kinase 1 [Source:MGI Symbol;Acc:MGI:1922570]	0.241592	0.062954	0.0744817	0.0961935	8.26846	2.36169	0.0686378	0.999896
ENSMUSG00000067713	19082	Prkag1	protein kinase, AMP-activated, gamma 1 non-catalytic subunit [Source:MGI Symbol;Acc:MGI:108411]	0.127608	-0.0141925	0.0231564	-0.0526946	5.45974	2.36164	0.0686425	0.999896
ENSMUSG00000048351	69893	Coa7	cytochrome c oxidase assembly factor 7 [Source:MGI Symbol;Acc:MGI:1917143]	0.228549	0.236347	0.222986	0.175172	4.26814	2.36161	0.0686449	0.999896
ENSMUSG00000034152	211446	Exoc3	exocyst complex component 3 [Source:MGI Symbol;Acc:MGI:2443972]	0.0903004	0.144564	0.139094	0.159486	6.49076	2.36159	0.0686471	0.999896
ENSMUSG00000007815	11848	Rhoa	ras homolog family member A [Source:MGI Symbol;Acc:MGI:1096342]	-0.124245	-0.077545	-0.0481257	0.0607983	7.20328	2.36061	0.0687376	0.999896
ENSMUSG00000096775	545007	Gm5796	predicted gene 5796 [Source:MGI Symbol;Acc:MGI:3779522]	0.69954	0.437747	0.248765	-0.151423	-0.16067	2.35932	0.0688587	0.999896
ENSMUSG00000039960	69581	Rhou	ras homolog family member U [Source:MGI Symbol;Acc:MGI:1916831]	0.134756	0.12134	0.0695544	-0.183401	5.7126	2.35876	0.0689111	0.999896
ENSMUSG00000028576	67694	Ift74	intraflagellar transport 74 [Source:MGI Symbol;Acc:MGI:1914944]	-0.109684	0.0614259	0.041817	0.271192	4.01552	2.35744	0.069034	0.999896
ENSMUSG00000022031	74195	Elp3	elongator acetyltransferase complex subunit 3 [Source:MGI Symbol;Acc:MGI:1921445]	0.143679	0.193561	0.126374	0.0455096	6.53458	2.35486	0.0692762	0.999896
ENSMUSG00000058441	406218	Panx2	pannexin 2 [Source:MGI Symbol;Acc:MGI:1890615]	0.356899	0.138543	0.142232	0.0547107	5.70386	2.35453	0.0693074	0.999896
ENSMUSG00000050240	58180	Hic2	hypermethylated in cancer 2 [Source:MGI Symbol;Acc:MGI:1929869]	0.298609	0.138604	0.108064	-0.0435653	4.23649	2.35357	0.0693977	0.999896
ENSMUSG00000040472	56187	Rabggta	Rab geranylgeranyl transferase, a subunit [Source:MGI Symbol;Acc:MGI:1860443]	0.179235	0.0933024	0.0681201	-0.0787955	5.34773	2.35076	0.0696631	0.999896
ENSMUSG00000041165	74288	Spem1	sperm maturation 1 [Source:MGI Symbol;Acc:MGI:1921538]	0.71126	-0.122151	0.631001	0.0149437	-1.22224	2.34842	0.0698851	0.999896
ENSMUSG00000009741	22221	Ubp1	upstream binding protein 1 [Source:MGI Symbol;Acc:MGI:104889]	0.223549	0.0924747	0.0488214	0.0286894	7.19438	2.3481	0.0699152	0.999896
ENSMUSG00000033222	74044	Ttf2	transcription termination factor, RNA polymerase II [Source:MGI Symbol;Acc:MGI:1921294]	-0.244885	-0.0921994	0.297791	0.398848	2.43223	2.34709	0.0700106	0.999896
ENSMUSG00000039131	54120	Gipc2	GIPC PDZ domain containing family, member 2 [Source:MGI Symbol;Acc:MGI:1889209]	0.464399	-0.041795	0.262713	-0.238538	0.648495	2.34555	0.0701579	0.999896
ENSMUSG00000036872	244562	Abcc12	ATP-binding cassette, sub-family C (CFTR/MRP), member 12 [Source:MGI Symbol;Acc:MGI:2441679]	0.706484	0.119688	0.377275	0.823106	-0.0975153	2.3447	0.0702388	0.999896
ENSMUSG00000005981	68015	Trap1	TNF receptor-associated protein 1 [Source:MGI Symbol;Acc:MGI:1915265]	0.00810574	-0.0899337	0.046415	-0.0113021	5.805	2.34464	0.0702445	0.999896
ENSMUSG00000003549	13870	Ercc1	excision repair cross-complementing rodent repair deficiency, complementation group 1 [Source:MGI Symbol;Acc:MGI:95412]	0.250478	0.122638	0.0144359	0.00722886	4.63542	2.3436	0.0703433	0.999896
ENSMUSG00000017858	245866	Ift52	intraflagellar transport 52 [Source:MGI Symbol;Acc:MGI:2387217]	-0.108729	-0.246819	0.0142816	0.0161405	4.49893	2.34351	0.070352	0.999896
ENSMUSG00000038188	380713	Scarf1	scavenger receptor class F, member 1 [Source:MGI Symbol;Acc:MGI:2449455]	-1.02601	-0.444233	-0.767457	-0.592188	2.0696	2.34341	0.0703611	0.999896
ENSMUSG00000025016	107358	Tm9sf3	transmembrane 9 superfamily member 3 [Source:MGI Symbol;Acc:MGI:1914262]	-0.0723365	0.0602344	0.00401395	0.052523	7.59859	2.34233	0.0704651	0.999896
ENSMUSG00000022095	239170	Fam160b2	family with sequence similarity 160, member B2 [Source:MGI Symbol;Acc:MGI:3036290]	0.116749	-0.0835995	-0.0104909	-0.107182	5.43796	2.34211	0.0704861	0.999896
ENSMUSG00000060181	215436	Slc35e3	solute carrier family 35, member E3 [Source:MGI Symbol;Acc:MGI:2448489]	0.0872412	-0.0578464	-0.0174564	0.124119	5.2868	2.34203	0.0704937	0.999896
ENSMUSG00000036932	26926	Aifm1	apoptosis-inducing factor, mitochondrion-associated 1 [Source:MGI Symbol;Acc:MGI:1349419]	-0.0391124	-0.0957957	-0.0642248	0.140248	4.76393	2.34168	0.0705267	0.999896
ENSMUSG00000025420	71206	Katnal2	katanin p60 subunit A-like 2 [Source:MGI Symbol;Acc:MGI:1924234]	0.0774965	0.374967	0.452045	0.293767	2.21983	2.34107	0.0705851	0.999896
ENSMUSG00000006818	20656	Sod2	superoxide dismutase 2, mitochondrial [Source:MGI Symbol;Acc:MGI:98352]	0.170619	0.0114297	0.100442	0.111338	6.86218	2.34001	0.0706873	0.999896
ENSMUSG00000021510	212281	Zfp729a	zinc finger protein 729a [Source:MGI Symbol;Acc:MGI:3036250]	-0.037491	0.0652107	0.0130848	0.18562	3.92366	2.33843	0.0708388	0.999896
ENSMUSG00000078619	83796	Smarcd2	SWI/SNF related, matrix associated, actin dependent regulator of chromatin, subfamily d, member 2 [Source:MGI Symbol;Acc:MGI:1933621]	-0.206109	-0.327595	-0.206702	0.0285357	4.23253	2.3383	0.0708515	0.999896
ENSMUSG00000020330	15366	Hmmr	hyaluronan mediated motility receptor (RHAMM) [Source:MGI Symbol;Acc:MGI:104667]	-0.383741	-0.329589	0.130621	0.327968	2.07872	2.33817	0.0708639	0.999896
ENSMUSG00000079364	100041874	Gm3558	predicted gene 3558 [Source:MGI Symbol;Acc:MGI:3781735]	0.105561	0.281189	0.473689	-0.409941	0.0305134	2.33751	0.0709275	0.999896
ENSMUSG00000035168	66860	Tanc1	tetratricopeptide repeat, ankyrin repeat and coiled-coil containing 1 [Source:MGI Symbol;Acc:MGI:1914110]	-0.62067	-0.313058	-0.286267	-0.0700557	4.30462	2.33727	0.0709506	0.999896
ENSMUSG00000031557	83436	Plekha2	pleckstrin homology domain-containing, family A (phosphoinositide binding specific) member 2 [Source:MGI Symbol;Acc:MGI:1928144]	-1.21897	-0.945406	-0.811679	-0.738127	3.00377	2.33596	0.0710764	0.999896
ENSMUSG00000002227	17454	Mov10	Mov10 RISC complex RNA helicase [Source:MGI Symbol;Acc:MGI:97054]	-0.422512	-0.399053	-0.393425	-0.386892	3.39239	2.33575	0.0710972	0.999896
ENSMUSG00000042042	78752	Csgalnact2	chondroitin sulfate N-acetylgalactosaminyltransferase 2 [Source:MGI Symbol;Acc:MGI:1926002]	-0.156	0.062376	0.0773952	0.0970687	3.82692	2.33475	0.0711936	0.999896
ENSMUSG00000068479	67532	Mfap1a	microfibrillar-associated protein 1A [Source:MGI Symbol;Acc:MGI:1914782]	-0.109418	-0.233323	-0.130527	-0.149527	4.2295	2.33294	0.0713687	0.999896
ENSMUSG00000059406	432478	Tmprss9	transmembrane protease, serine 9 [Source:MGI Symbol;Acc:MGI:3612246]	0.201265	-0.531538	-0.841125	-0.60712	-0.185782	2.33269	0.0713929	0.999896
ENSMUSG00000024795	240641	Kif20b	kinesin family member 20B [Source:MGI Symbol;Acc:MGI:2444576]	-0.168645	-0.28856	0.16306	0.506106	2.13505	2.33132	0.0715261	0.999896
ENSMUSG00000047866	66887	Lonp2	lon peptidase 2, peroxisomal [Source:MGI Symbol;Acc:MGI:1914137]	0.0788426	0.0727403	0.110455	0.174624	5.9066	2.3309	0.0715666	0.999896
ENSMUSG00000025017	83490	Pik3ap1	phosphoinositide-3-kinase adaptor protein 1 [Source:MGI Symbol;Acc:MGI:1933177]	-0.970831	-0.66248	-0.647885	-0.329169	1.5408	2.32968	0.0716848	0.999896
ENSMUSG00000020070	70432	Rufy2	RUN and FYVE domain-containing 2 [Source:MGI Symbol;Acc:MGI:1917682]	0.194301	0.0711105	0.0574915	0.105108	6.7679	2.3285	0.0717999	0.999896
ENSMUSG00000062040	22689	Zfp27	zinc finger protein 27 [Source:MGI Symbol;Acc:MGI:99174]	0.120881	-0.011298	0.162582	0.209355	4.11477	2.3283	0.0718198	0.999896
ENSMUSG00000114046	NA	Snapc1l	small nuclear RNA activating complex, polypeptide 1 like [Source:MGI Symbol;Acc:MGI:6121501]	0.12545	0.145981	-0.0092094	0.196115	4.30962	2.32801	0.0718478	0.999896
ENSMUSG00000025935	72265	Tram1	translocating chain-associating membrane protein 1 [Source:MGI Symbol;Acc:MGI:1919515]	-0.165065	-0.109001	-0.153166	0.0105576	4.70445	2.32697	0.0719491	0.999896
ENSMUSG00000007591	71099	Tssk4	testis-specific serine kinase 4 [Source:MGI Symbol;Acc:MGI:1918349]	0.0193596	-0.220155	0.0275192	-0.77938	-0.481553	2.32543	0.0720995	0.999896
ENSMUSG00000042496	382066	Prdm10	PR domain containing 10 [Source:MGI Symbol;Acc:MGI:2682952]	0.279804	0.126093	0.115391	0.0749517	5.19489	2.32516	0.0721262	0.999896
ENSMUSG00000027074	58207	Slc43a3	solute carrier family 43, member 3 [Source:MGI Symbol;Acc:MGI:1931054]	-1.02073	-0.596318	-0.684913	-0.0526054	0.893148	2.32508	0.0721342	0.999896
ENSMUSG00000117975	414801	Itprip	inositol 1,4,5-triphosphate receptor interacting protein [Source:MGI Symbol;Acc:MGI:3042776]	-0.0561809	0.297828	-0.19075	0.715361	1.73047	2.32436	0.0722048	0.999896
ENSMUSG00000037386	116838	Rims2	regulating synaptic membrane exocytosis 2 [Source:MGI Symbol;Acc:MGI:2152972]	0.284675	0.210954	0.209741	0.246776	6.09835	2.32385	0.0722546	0.999896
ENSMUSG00000022723	224273	Crybg3	beta-gamma crystallin domain containing 3 [Source:MGI Symbol;Acc:MGI:2676311]	-0.54832	-0.342979	-0.17751	-0.190632	3.90162	2.32381	0.0722582	0.999896
ENSMUSG00000060216	216869	Arrb2	arrestin, beta 2 [Source:MGI Symbol;Acc:MGI:99474]	0.245652	0.0512932	0.102623	0.0598198	5.71373	2.32333	0.0723055	0.999896
ENSMUSG00000036534	234595	Slc38a7	solute carrier family 38, member 7 [Source:MGI Symbol;Acc:MGI:2679005]	0.345205	0.248429	0.224867	0.0840527	5.33417	2.3232	0.072318	0.999896
ENSMUSG00000092356	NA	Gm20532	predicted gene 20532 [Source:MGI Symbol;Acc:MGI:5141997]	-0.219128	-0.0105984	-0.132103	-0.137501	5.57444	2.32241	0.0723959	0.999896
ENSMUSG00000073413	114654	Ly6g6d	lymphocyte antigen 6 complex, locus G6D [Source:MGI Symbol;Acc:MGI:2148931]	-0.205493	0.597346	-0.119306	-0.445312	0.632513	2.32203	0.0724337	0.999896
ENSMUSG00000053279	11668	Aldh1a1	aldehyde dehydrogenase family 1, subfamily A1 [Source:MGI Symbol;Acc:MGI:1353450]	-1.37149	-1.00217	-0.930019	-0.848615	2.06843	2.32121	0.0725137	0.999896
ENSMUSG00000055717	105439	Slain1	SLAIN motif family, member 1 [Source:MGI Symbol;Acc:MGI:2145578]	0.248272	0.2872	0.239094	0.334403	5.94163	2.32121	0.0725143	0.999896
ENSMUSG00000020354	24052	Sgcd	sarcoglycan, delta (dystrophin-associated glycoprotein) [Source:MGI Symbol;Acc:MGI:1346525]	0.357762	0.59283	0.764839	0.483331	1.11765	2.32017	0.0726163	0.999896
ENSMUSG00000056116	15039	H2-T22	histocompatibility 2, T region locus 22 [Source:MGI Symbol;Acc:MGI:95956]	-0.312144	-0.263552	-0.179644	-0.0396397	3.49107	2.32014	0.0726193	0.999896
ENSMUSG00000000489	18591	Pdgfb	platelet derived growth factor, B polypeptide [Source:MGI Symbol;Acc:MGI:97528]	-0.7238	-0.458539	-0.416661	-0.41039	4.77612	2.32001	0.0726324	0.999896
ENSMUSG00000033589	72549	Reep4	receptor accessory protein 4 [Source:MGI Symbol;Acc:MGI:1919799]	-0.113586	-0.539086	-0.243369	-0.182895	2.64038	2.31994	0.0726393	0.999896
ENSMUSG00000034327	105440	Kctd9	potassium channel tetramerisation domain containing 9 [Source:MGI Symbol;Acc:MGI:2145579]	0.149679	-0.211508	0.0698315	0.110418	3.56221	2.31932	0.0726997	0.999896
ENSMUSG00000016481	12946	Cr1l	complement component (3b/4b) receptor 1-like [Source:MGI Symbol;Acc:MGI:88513]	-0.120766	-0.00376793	0.0191187	0.171484	4.4482	2.31848	0.0727833	0.999896
ENSMUSG00000027852	18176	Nras	neuroblastoma ras oncogene [Source:MGI Symbol;Acc:MGI:97376]	0.0681646	0.137435	0.0340656	0.15686	6.49721	2.31792	0.0728383	0.999896
ENSMUSG00000074527	102639598	Gm14296	predicted gene 14296 [Source:MGI Symbol;Acc:MGI:3708667]	0.616337	0.0962283	-0.0491836	0.187204	0.661443	2.31782	0.0728484	0.999896
ENSMUSG00000028186	22262	Uox	urate oxidase [Source:MGI Symbol;Acc:MGI:98907]	0.48281	-0.000450819	0.15688	0.91825	-1.74518	2.31668	0.0729609	0.999896
ENSMUSG00000041895	52639	Wipi1	WD repeat domain, phosphoinositide interacting 1 [Source:MGI Symbol;Acc:MGI:1261864]	-0.387521	-0.323658	-0.279217	-0.204136	4.22762	2.31467	0.073161	0.999896
ENSMUSG00000030770	57342	Parva	parvin, alpha [Source:MGI Symbol;Acc:MGI:1931144]	-0.369146	-0.115183	-0.145928	-0.128808	5.5153	2.31133	0.0734934	0.999896
ENSMUSG00000025351	12512	Cd63	CD63 antigen [Source:MGI Symbol;Acc:MGI:99529]	-0.500789	-0.601935	-0.360557	-0.298119	5.22106	2.31086	0.0735398	0.999896
ENSMUSG00000032726	12163	Bmp8a	bone morphogenetic protein 8a [Source:MGI Symbol;Acc:MGI:104515]	-0.38445	0.217191	0.589283	0.581868	-2.18609	2.30981	0.0736446	0.999896
ENSMUSG00000030247	16523	Kcnj8	potassium inwardly-rectifying channel, subfamily J, member 8 [Source:MGI Symbol;Acc:MGI:1100508]	-0.739423	-0.293605	-0.370858	-0.554022	2.58446	2.30935	0.0736907	0.999896
ENSMUSG00000113450	71508	Gm49359	predicted gene, 49359 [Source:MGI Symbol;Acc:MGI:6121568]	0.130401	0.0914805	0.196633	0.34522	3.27759	2.30919	0.0737067	0.999896
ENSMUSG00000001029	15896	Icam2	intercellular adhesion molecule 2 [Source:MGI Symbol;Acc:MGI:96394]	-1.29959	-0.488915	-0.597106	-0.159662	1.47818	2.30813	0.0738134	0.999896
ENSMUSG00000105827	319189	H2bc18	H2B clustered histone 18 [Source:MGI Symbol;Acc:MGI:2448413]	0.31074	0.0458792	0.968212	0.737305	-2.3017	2.30805	0.0738212	0.999896
ENSMUSG00000003039	67922	Fam32a	family with sequence similarity 32, member A [Source:MGI Symbol;Acc:MGI:1915172]	0.0533843	0.0692522	-0.0776285	-0.135599	6.41389	2.30797	0.0738293	0.999896
ENSMUSG00000022476	78929	Polr3h	polymerase (RNA) III (DNA directed) polypeptide H [Source:MGI Symbol;Acc:MGI:1926179]	0.0927266	0.0189812	0.0693181	-0.0238044	6.74932	2.30701	0.0739252	0.999896
ENSMUSG00000047910	93887	Pcdhb16	protocadherin beta 16 [Source:MGI Symbol;Acc:MGI:2136752]	0.293658	0.405558	0.396313	0.396164	2.80683	2.30633	0.0739938	0.999896
ENSMUSG00000042436	76293	Mfap4	microfibrillar-associated protein 4 [Source:MGI Symbol;Acc:MGI:1342276]	-0.790732	-0.9371	-0.0587438	0.174589	3.00542	2.30618	0.0740083	0.999896
ENSMUSG00000059901	237360	Adamts14	a disintegrin-like and metallopeptidase (reprolysin type) with thrombospondin type 1 motif, 14 [Source:MGI Symbol;Acc:MGI:2179942]	-1.32868	-0.858096	-0.642141	-1.01298	0.196179	2.306	0.0740266	0.999896
ENSMUSG00000021186	23876	Fbln5	fibulin 5 [Source:MGI Symbol;Acc:MGI:1346091]	-2.10872	-0.908648	-0.902563	-0.912106	2.3114	2.30573	0.0740539	0.999896
ENSMUSG00000021127	12192	Zfp36l1	zinc finger protein 36, C3H type-like 1 [Source:MGI Symbol;Acc:MGI:107946]	-0.587064	-0.483603	-0.316933	-0.193452	5.32954	2.30504	0.0741229	0.999896
ENSMUSG00000019820	22288	Utrn	utrophin [Source:MGI Symbol;Acc:MGI:104631]	-0.514916	-0.182594	-0.0811427	-0.0374587	5.42078	2.30494	0.074133	0.999896
ENSMUSG00000079057	102294	Cyp4v3	cytochrome P450, family 4, subfamily v, polypeptide 3 [Source:MGI Symbol;Acc:MGI:2142763]	-0.797062	-0.656325	-0.672916	-0.524953	1.53654	2.2979	0.0748452	0.999896
ENSMUSG00000063320	544717	1190007I07Rik	RIKEN cDNA 1190007I07 gene [Source:MGI Symbol;Acc:MGI:3698433]	0.0866288	-0.133695	-0.0952054	-0.28995	2.89606	2.29782	0.0748528	0.999896
ENSMUSG00000058159	21331	T2	brachyury 2 [Source:MGI Symbol;Acc:MGI:104658]	0.413481	-0.240481	0.261384	0.650452	0.490662	2.29484	0.0751569	0.999896
ENSMUSG00000060802	12010	B2m	beta-2 microglobulin [Source:MGI Symbol;Acc:MGI:88127]	-0.983014	-0.532563	-0.542224	-0.378547	4.95462	2.29475	0.0751658	0.999896
ENSMUSG00000020003	18634	Pex7	peroxisomal biogenesis factor 7 [Source:MGI Symbol;Acc:MGI:1321392]	0.206712	0.20112	0.0406304	-0.00386214	4.24785	2.29421	0.0752205	0.999896
ENSMUSG00000020743	69674	Mif4gd	MIF4G domain containing [Source:MGI Symbol;Acc:MGI:1916924]	-0.314066	-0.261369	-0.251194	-0.345069	3.26779	2.29356	0.0752872	0.999896
ENSMUSG00000039492	381580	Ccdc27	coiled-coil domain containing 27 [Source:MGI Symbol;Acc:MGI:2685881]	0.0365343	-0.0768365	-0.709563	-0.76286	-0.685987	2.29184	0.0754634	0.999896
ENSMUSG00000074238	211556	Ap1ar	adaptor-related protein complex 1 associated regulatory protein [Source:MGI Symbol;Acc:MGI:2384822]	0.0653464	0.0656011	-0.0449292	-0.0687856	6.61715	2.29172	0.0754757	0.999896
ENSMUSG00000039205	68379	Ciz1	CDKN1A interacting zinc finger protein 1 [Source:MGI Symbol;Acc:MGI:1920234]	0.20809	0.0437935	0.0338854	-0.0360997	6.3611	2.29139	0.0755096	0.999896
ENSMUSG00000060397	243833	Zfp128	zinc finger protein 128 [Source:MGI Symbol;Acc:MGI:2389445]	0.0629088	-0.130065	0.0821912	0.165056	3.1671	2.28812	0.0758458	0.999896
ENSMUSG00000030849	14183	Fgfr2	fibroblast growth factor receptor 2 [Source:MGI Symbol;Acc:MGI:95523]	-0.104817	0.0150148	-0.00865629	0.227452	5.54503	2.28811	0.0758462	0.999896
ENSMUSG00000027677	67120	Ttc14	tetratricopeptide repeat domain 14 [Source:MGI Symbol;Acc:MGI:1914370]	0.275534	0.0502289	-0.0152609	0.0751827	7.2464	2.28664	0.075998	0.999896
ENSMUSG00000032494	21667	Tdgf1	teratocarcinoma-derived growth factor 1 [Source:MGI Symbol;Acc:MGI:98658]	-0.112931	-0.200814	0.372857	0.780822	-2.44243	2.28618	0.0760453	0.999896
ENSMUSG00000045954	20324	Cavin2	caveolae associated 2 [Source:MGI Symbol;Acc:MGI:99513]	-1.27943	-0.866247	-0.852722	-0.877101	2.5327	2.28563	0.0761028	0.999896
ENSMUSG00000015484	329274	Fam163a	family with sequence similarity 163, member A [Source:MGI Symbol;Acc:MGI:3618859]	-0.867096	-0.148735	0.0187901	0.00892697	2.19581	2.2836	0.076312	0.999896
ENSMUSG00000027582	229007	Zgpat	zinc finger, CCCH-type with G patch domain [Source:MGI Symbol;Acc:MGI:2449939]	0.284568	0.0768021	0.029509	0.0869336	7.31207	2.28304	0.0763699	0.999896
ENSMUSG00000033498	140476	Strc	stereocilin [Source:MGI Symbol;Acc:MGI:2153816]	0.802522	0.13508	0.421816	0.519171	-0.8279	2.28267	0.0764092	0.999896
ENSMUSG00000036087	75991	Slain2	SLAIN motif family, member 2 [Source:MGI Symbol;Acc:MGI:1923241]	0.00783731	0.0599227	0.169666	-0.0288969	5.51873	2.28246	0.0764308	0.999896
ENSMUSG00000038451	14794	Spsb2	splA/ryanodine receptor domain and SOCS box containing 2 [Source:MGI Symbol;Acc:MGI:1315199]	-0.575278	-0.49922	-0.523873	-0.371291	1.49011	2.28098	0.076584	0.999896
ENSMUSG00000042323	66923	Pbrm1	polybromo 1 [Source:MGI Symbol;Acc:MGI:1923998]	0.0545856	0.153043	0.107878	0.228412	6.554	2.28071	0.0766125	0.999896
ENSMUSG00000021902	71838	Phf7	PHD finger protein 7 [Source:MGI Symbol;Acc:MGI:1919088]	-0.0784935	-0.157848	-0.081574	-0.539519	2.3031	2.27869	0.0768225	0.999896
ENSMUSG00000073423	328801	Zfp414	zinc finger protein 414 [Source:MGI Symbol;Acc:MGI:1915641]	0.140429	-0.114375	-0.0227525	-0.216958	4.79773	2.27814	0.0768802	0.999896
ENSMUSG00000021550	70153	2210016F16Rik	RIKEN cDNA 2210016F16 gene [Source:MGI Symbol;Acc:MGI:1917403]	-0.0887551	0.076212	0.324956	-0.0447439	3.62932	2.27804	0.076891	0.999896
ENSMUSG00000100254	22064	Trpc2	transient receptor potential cation channel, subfamily C, member 2 [Source:MGI Symbol;Acc:MGI:109527]	0.124755	-0.17994	-0.221022	0.14998	2.79966	2.27775	0.0769208	0.999896
ENSMUSG00000026176	227292	Ctdsp1	CTD (carboxy-terminal domain, RNA polymerase II, polypeptide A) small phosphatase 1 [Source:MGI Symbol;Acc:MGI:2654470]	-0.393902	-0.311092	-0.284583	-0.255511	4.93624	2.27734	0.0769639	0.999896
ENSMUSG00000061666	66569	Gdpd1	glycerophosphodiester phosphodiesterase domain containing 1 [Source:MGI Symbol;Acc:MGI:1913819]	0.0758419	0.197648	0.178538	0.124208	5.90116	2.27725	0.0769727	0.999896
ENSMUSG00000037060	109042	Cavin3	caveolae associated 3 [Source:MGI Symbol;Acc:MGI:1923422]	-0.643798	-0.390077	-0.381749	-0.433463	3.86052	2.27642	0.0770601	0.999896
ENSMUSG00000034165	12445	Ccnd3	cyclin D3 [Source:MGI Symbol;Acc:MGI:88315]	-0.448827	-0.384928	-0.296263	-0.141729	4.80172	2.27619	0.077084	0.999896
ENSMUSG00000041939	17855	Mvk	mevalonate kinase [Source:MGI Symbol;Acc:MGI:107624]	0.0826988	0.0979837	0.152991	-0.108054	5.03416	2.27614	0.077089	0.999896
ENSMUSG00000031377	12169	Bmx	BMX non-receptor tyrosine kinase [Source:MGI Symbol;Acc:MGI:1101778]	-2.03957	-0.964375	-1.08682	-1.1724	-0.785735	2.27609	0.0770946	0.999896
ENSMUSG00000071847	494504	Apcdd1	adenomatosis polyposis coli down-regulated 1 [Source:MGI Symbol;Acc:MGI:3513977]	-0.614059	-0.280115	-0.444991	-0.269269	6.27175	2.27543	0.077163	0.999896
ENSMUSG00000021388	66695	Aspn	asporin [Source:MGI Symbol;Acc:MGI:1913945]	-1.23327	-0.456242	-0.483033	-0.271111	-0.17238	2.27524	0.0771837	0.999896
ENSMUSG00000092009	667772	Myh15	myosin, heavy chain 15 [Source:MGI Symbol;Acc:MGI:3643515]	-0.828173	-0.939409	-0.947999	-0.640579	-0.346105	2.27465	0.0772452	0.999896
ENSMUSG00000034813	74053	Grip1	glutamate receptor interacting protein 1 [Source:MGI Symbol;Acc:MGI:1921303]	0.234196	0.229203	0.0859944	0.274278	5.51873	2.27311	0.0774067	0.999896
ENSMUSG00000031392	16179	Irak1	interleukin-1 receptor-associated kinase 1 [Source:MGI Symbol;Acc:MGI:107420]	0.0350035	-0.116024	-0.148105	-0.172068	5.6726	2.27181	0.0775437	0.999896
ENSMUSG00000044258	13024	Ctla2a	cytotoxic T lymphocyte-associated protein 2 alpha [Source:MGI Symbol;Acc:MGI:88554]	-0.849969	-0.695588	-0.647013	-0.840263	2.05175	2.27078	0.0776524	0.999896
ENSMUSG00000015149	64383	Sirt2	sirtuin 2 [Source:MGI Symbol;Acc:MGI:1927664]	0.122396	-0.194642	0.0212617	0.0170167	6.72512	2.27014	0.0777192	0.999896
ENSMUSG00000021609	13162	Slc6a3	solute carrier family 6 (neurotransmitter transporter, dopamine), member 3 [Source:MGI Symbol;Acc:MGI:94862]	1.3381	0.310705	0.242678	0.586892	-0.960654	2.26995	0.0777397	0.999896
ENSMUSG00000028717	21349	Tal1	T cell acute lymphocytic leukemia 1 [Source:MGI Symbol;Acc:MGI:98480]	-0.875311	-0.513458	-0.314079	0.00381748	1.47269	2.26882	0.077859	0.999896
ENSMUSG00000035064	13631	Eef2k	eukaryotic elongation factor-2 kinase [Source:MGI Symbol;Acc:MGI:1195261]	0.130673	0.222603	0.00790979	-0.13285	5.83951	2.2687	0.077872	0.999896
ENSMUSG00000043659	319239	Npsr1	neuropeptide S receptor 1 [Source:MGI Symbol;Acc:MGI:2441738]	1.08635	0.437905	0.369884	0.62435	-0.147908	2.26778	0.0779694	0.999896
ENSMUSG00000025862	20843	Stag2	stromal antigen 2 [Source:MGI Symbol;Acc:MGI:1098583]	-0.0788533	-0.0361533	-0.0437376	0.144604	6.08984	2.26736	0.0780136	0.999896
ENSMUSG00000039195	73737	1110008P14Rik	RIKEN cDNA 1110008P14 gene [Source:MGI Symbol;Acc:MGI:1920987]	0.189296	0.0185938	-0.0456696	-0.116058	6.02074	2.26647	0.0781075	0.999896
ENSMUSG00000037697	114874	Ddhd1	DDHD domain containing 1 [Source:MGI Symbol;Acc:MGI:2150302]	0.158241	0.0137719	-0.0286174	0.0583888	6.31579	2.26624	0.0781319	0.999896
ENSMUSG00000024451	106952	Arap3	ArfGAP with RhoGAP domain, ankyrin repeat and PH domain 3 [Source:MGI Symbol;Acc:MGI:2147274]	-0.886983	-0.418971	-0.386141	-0.314226	4.0336	2.26581	0.0781783	0.999896
ENSMUSG00000042745	15901	Id1	inhibitor of DNA binding 1, HLH protein [Source:MGI Symbol;Acc:MGI:96396]	-0.72216	-0.65177	-0.522771	-0.428271	3.71505	2.26214	0.0785685	0.999896
ENSMUSG00000026946	64685	Nmi	N-myc (and STAT) interactor [Source:MGI Symbol;Acc:MGI:1928368]	-0.816114	-0.136531	-0.388748	-0.117159	0.985939	2.26169	0.0786164	0.999896
ENSMUSG00000023903	240047	Mmp25	matrix metallopeptidase 25 [Source:MGI Symbol;Acc:MGI:2443938]	-0.971902	-0.33563	-0.612264	-0.329149	0.704426	2.26127	0.0786616	0.999896
ENSMUSG00000038671	76688	Arfrp1	ADP-ribosylation factor related protein 1 [Source:MGI Symbol;Acc:MGI:1923938]	0.177599	0.113527	0.0536643	0.0638615	5.52424	2.26125	0.0786634	0.999896
ENSMUSG00000026354	226413	Lct	lactase [Source:MGI Symbol;Acc:MGI:104576]	0.015265	-0.289339	0.31791	0.50496	0.110954	2.26098	0.0786926	0.999896
ENSMUSG00000024530	225655	Prelid3a	PRELI domain containing 3A [Source:MGI Symbol;Acc:MGI:2442865]	0.275691	0.134954	0.0345018	-0.00405219	4.89125	2.2596	0.0788402	0.999896
ENSMUSG00000020389	213084	Cdkl3	cyclin-dependent kinase-like 3 [Source:MGI Symbol;Acc:MGI:2388268]	0.25276	0.175618	0.122059	0.233997	3.54226	2.25848	0.0789601	0.999896
ENSMUSG00000029175	74919	Slc35f6	solute carrier family 35, member F6 [Source:MGI Symbol;Acc:MGI:1922169]	0.0472215	0.110085	0.158303	0.139306	4.58905	2.25817	0.0789926	0.999896
ENSMUSG00000094622	100040944	Gm3055	predicted gene 3055 [Source:MGI Symbol;Acc:MGI:3809197]	-0.0724385	-0.373049	0.11278	-0.0198082	1.95498	2.25807	0.0790039	0.999896
ENSMUSG00000045790	100503884	Ccdc149	coiled-coil domain containing 149 [Source:MGI Symbol;Acc:MGI:2685293]	0.220417	0.176014	0.126498	0.0537341	4.87438	2.25661	0.0791608	0.999896
ENSMUSG00000022558	223658	Mroh1	maestro heat-like repeat family member 1 [Source:MGI Symbol;Acc:MGI:2442558]	0.268628	0.0511588	0.0702647	0.0623052	6.20073	2.2566	0.0791618	0.999896
ENSMUSG00000018559	67181	Ctdnep1	CTD nuclear envelope phosphatase 1 [Source:MGI Symbol;Acc:MGI:1914431]	0.160079	0.405517	0.196096	0.10931	5.91433	2.25513	0.0793193	0.999896
ENSMUSG00000041653	116939	Pnpla3	patatin-like phospholipase domain containing 3 [Source:MGI Symbol;Acc:MGI:2151796]	0.411145	-0.0378729	0.113271	-0.0292515	2.81157	2.25489	0.0793451	0.999896
ENSMUSG00000028497	66775	Hacd4	3-hydroxyacyl-CoA dehydratase 4 [Source:MGI Symbol;Acc:MGI:1914025]	-0.388979	-0.282438	-0.27155	-0.299211	3.61288	2.25042	0.0798282	0.999896
ENSMUSG00000028701	68075	Lurap1	leucine rich adaptor protein 1 [Source:MGI Symbol;Acc:MGI:1915325]	0.190624	0.0967908	-0.0212732	0.0178645	4.70794	2.24831	0.0800577	0.999896
ENSMUSG00000094439	NA	Gm21969	predicted gene 21969 [Source:MGI Symbol;Acc:MGI:5439438]	0.0529409	-0.101183	0.0662952	0.0595114	4.98578	2.24764	0.0801299	0.999896
ENSMUSG00000078922	21822	Tgtp1	T cell specific GTPase 1 [Source:MGI Symbol;Acc:MGI:98734]	-0.200549	0.191094	0.0405207	1.0817	-1.71549	2.24696	0.0802047	0.999896
ENSMUSG00000024528	67222	Srfbp1	serum response factor binding protein 1 [Source:MGI Symbol;Acc:MGI:1914472]	0.169289	-0.100498	0.0740293	0.118282	3.62633	2.24588	0.0803226	0.999896
ENSMUSG00000020775	60441	Mrpl38	mitochondrial ribosomal protein L38 [Source:MGI Symbol;Acc:MGI:1926269]	0.0163782	0.00479075	0.0890359	-0.0870452	5.23194	2.24467	0.0804543	0.999896
ENSMUSG00000010311	269120	Optc	opticin [Source:MGI Symbol;Acc:MGI:2151113]	-0.0623722	-0.573818	-0.0895515	0.449083	0.131787	2.24437	0.0804874	0.999896
ENSMUSG00000022394	214669	L3mbtl2	L3MBTL2 polycomb repressive complex 1 subunit [Source:MGI Symbol;Acc:MGI:2443584]	0.14313	-0.0105307	0.0824334	-0.00698552	5.37948	2.24404	0.0805227	0.999896
ENSMUSG00000114432	NA	Gm49391	predicted gene, 49391 [Source:MGI Symbol;Acc:MGI:6121619]	-0.898701	-0.769121	-0.64822	-0.906278	1.92753	2.24379	0.0805501	0.999896
ENSMUSG00000061086	17896	Myl4	myosin, light polypeptide 4 [Source:MGI Symbol;Acc:MGI:97267]	-0.716636	-0.576507	-0.657941	-0.589016	2.14343	2.2437	0.0805597	0.999896
ENSMUSG00000025283	20229	Sat1	spermidine/spermine N1-acetyl transferase 1 [Source:MGI Symbol;Acc:MGI:98233]	-0.309246	-0.323751	-0.404221	-0.371103	4.40591	2.24223	0.0807208	0.999896
ENSMUSG00000042901	108909	Aida	axin interactor, dorsalization associated [Source:MGI Symbol;Acc:MGI:1919737]	0.10676	0.141859	0.110605	0.0996615	5.83111	2.24192	0.0807548	0.999896
ENSMUSG00000067370	54218	B3galt4	UDP-Gal:betaGlcNAc beta 1,3-galactosyltransferase, polypeptide 4 [Source:MGI Symbol;Acc:MGI:1859517]	-0.216765	-0.41881	-0.324194	-0.128459	2.29445	2.24148	0.0808034	0.999896
ENSMUSG00000034259	109075	Exosc4	exosome component 4 [Source:MGI Symbol;Acc:MGI:1923576]	-0.109987	-0.218174	-0.00689904	-0.0839412	4.71586	2.24145	0.0808062	0.999896
ENSMUSG00000040929	19726	Rfx3	regulatory factor X, 3 (influences HLA class II expression) [Source:MGI Symbol;Acc:MGI:106582]	0.18812	0.30772	0.134802	0.249039	6.18881	2.24132	0.080821	0.999896
ENSMUSG00000004054	26403	Map3k11	mitogen-activated protein kinase kinase kinase 11 [Source:MGI Symbol;Acc:MGI:1346880]	-0.393852	-0.252301	-0.280345	-0.303659	4.7873	2.24079	0.0808793	0.999896
ENSMUSG00000061758	67861	Akr1b10	aldo-keto reductase family 1, member B10 (aldose reductase) [Source:MGI Symbol;Acc:MGI:1915111]	-0.257672	-0.469223	-0.22743	-0.346047	2.40049	2.24069	0.0808897	0.999896
ENSMUSG00000036054	234373	Sugp2	SURP and G patch domain containing 2 [Source:MGI Symbol;Acc:MGI:2678085]	0.232762	0.148297	0.128731	0.0767019	7.22454	2.24045	0.0809164	0.999896
ENSMUSG00000007833	69748	Aldh16a1	aldehyde dehydrogenase 16 family, member A1 [Source:MGI Symbol;Acc:MGI:1916998]	-0.151183	-0.18509	0.119919	-0.188867	3.94843	2.24027	0.0809367	0.999896
ENSMUSG00000022843	12724	Clcn2	chloride channel, voltage-sensitive 2 [Source:MGI Symbol;Acc:MGI:105061]	0.15211	0.0839026	0.0124255	0.00861264	6.22223	2.23985	0.0809827	0.999896
ENSMUSG00000053626	21892	Tll1	tolloid-like [Source:MGI Symbol;Acc:MGI:106923]	-0.660518	-0.476218	-0.486697	-0.0771911	1.94422	2.23951	0.08102	0.999896
ENSMUSG00000079033	17259	Mef2b	myocyte enhancer factor 2B [Source:MGI Symbol;Acc:MGI:104526]	0.160779	0.40212	0.182259	0.246222	2.58126	2.23493	0.0815251	0.999896
ENSMUSG00000064090	69922	Vrk2	vaccinia related kinase 2 [Source:MGI Symbol;Acc:MGI:1917172]	-0.353076	-0.0367972	0.0186284	0.209183	1.8617	2.23489	0.0815297	0.999896
ENSMUSG00000014867	20932	Surf4	surfeit gene 4 [Source:MGI Symbol;Acc:MGI:98445]	-0.20441	-0.0939313	-0.0798271	-0.0387091	6.28382	2.23439	0.0815849	0.999896
ENSMUSG00000038412	56295	Higd1a	HIG1 domain family, member 1A [Source:MGI Symbol;Acc:MGI:1930666]	-0.0201976	-0.246089	-0.0637573	-0.239439	5.48437	2.23418	0.081608	0.999896
ENSMUSG00000050010	330096	Shisa3	shisa family member 3 [Source:MGI Symbol;Acc:MGI:3041225]	0.398217	0.323623	0.108119	0.281252	4.00453	2.23176	0.0818765	0.999896
ENSMUSG00000020744	67283	Slc25a19	solute carrier family 25 (mitochondrial thiamine pyrophosphate carrier), member 19 [Source:MGI Symbol;Acc:MGI:1914533]	0.286318	0.129767	0.173152	0.146824	5.28301	2.23158	0.0818967	0.999896
ENSMUSG00000031672	14719	Got2	glutamatic-oxaloacetic transaminase 2, mitochondrial [Source:MGI Symbol;Acc:MGI:95792]	0.166063	0.022116	0.124361	0.0492851	7.58689	2.23113	0.0819469	0.999896
ENSMUSG00000041775	69546	Mapk1ip1	mitogen-activated protein kinase 1 interacting protein 1 [Source:MGI Symbol;Acc:MGI:1916796]	0.334417	0.143172	0.129776	0.131269	4.77522	2.22938	0.0821423	0.999896
ENSMUSG00000072214	18951	Septin5	septin 5 [Source:MGI Symbol;Acc:MGI:1195461]	0.243382	0.138901	0.00590965	-0.0479188	9.3161	2.2289	0.0821948	0.999896
ENSMUSG00000074513	99889	Arfip1	ADP-ribosylation factor interacting protein 1 [Source:MGI Symbol;Acc:MGI:1277120]	-0.289213	-0.17589	-0.104625	-0.000505802	4.24672	2.22872	0.0822153	0.999896
ENSMUSG00000033356	78895	Pus7l	pseudouridylate synthase 7-like [Source:MGI Symbol;Acc:MGI:1926145]	-0.274381	-0.181864	-0.237143	-0.516533	2.18554	2.2264	0.0824752	0.999896
ENSMUSG00000056870	70676	Gulp1	GULP, engulfment adaptor PTB domain containing 1 [Source:MGI Symbol;Acc:MGI:1920407]	-0.73689	-0.277197	-0.466376	-0.422697	2.40732	2.2261	0.0825078	0.999896
ENSMUSG00000069272	319166	H2ac8	H2A clustered histone 8 [Source:MGI Symbol;Acc:MGI:2448290]	0.140815	0.0461249	0.551699	-0.537568	-0.731966	2.226	0.0825196	0.999896
ENSMUSG00000039824	216459	Myl6b	myosin, light polypeptide 6B [Source:MGI Symbol;Acc:MGI:1917789]	0.2648	0.0142774	0.090653	-0.0956513	4.52906	2.22531	0.082597	0.999896
ENSMUSG00000022257	114128	Laptm4b	lysosomal-associated protein transmembrane 4B [Source:MGI Symbol;Acc:MGI:1890494]	-0.77234	-0.641167	-0.490282	-0.458019	4.87325	2.22497	0.0826353	0.999896
ENSMUSG00000069874	54396	Irgm2	immunity-related GTPase family M member 2 [Source:MGI Symbol;Acc:MGI:1926262]	-0.990016	-0.856472	-0.833741	-0.468306	1.42492	2.22495	0.0826378	0.999896
ENSMUSG00000024170	71718	Telo2	telomere maintenance 2 [Source:MGI Symbol;Acc:MGI:1918968]	0.214983	0.0568618	0.15587	0.0200481	5.41392	2.22475	0.08266	0.999896
ENSMUSG00000024661	14319	Fth1	ferritin heavy polypeptide 1 [Source:MGI Symbol;Acc:MGI:95588]	-0.283126	-0.0451825	-0.132784	-0.200281	9.06022	2.22448	0.08269	0.999896
ENSMUSG00000020137	66816	Thap2	THAP domain containing, apoptosis associated protein 2 [Source:MGI Symbol;Acc:MGI:1914066]	0.16309	-0.0372642	-0.0246579	0.116927	4.66667	2.22211	0.0829562	0.999896
ENSMUSG00000040451	208449	Sgms1	sphingomyelin synthase 1 [Source:MGI Symbol;Acc:MGI:2444110]	-0.417553	-0.105064	-0.239115	-0.185731	4.32805	2.22177	0.0829952	0.999896
ENSMUSG00000028889	230734	Yrdc	yrdC domain containing (E.coli) [Source:MGI Symbol;Acc:MGI:2387201]	0.169231	0.115255	-0.0173355	-0.0198177	4.89698	2.22175	0.0829974	0.999896
ENSMUSG00000038257	110304	Glra3	glycine receptor, alpha 3 subunit [Source:MGI Symbol;Acc:MGI:95749]	0.531286	0.820118	1.07285	1.12646	1.87783	2.21995	0.0832006	0.999896
ENSMUSG00000025754	244071	Agbl1	ATP/GTP binding protein-like 1 [Source:MGI Symbol;Acc:MGI:3646469]	-0.744955	0.0929534	0.372835	0.00484473	-1.89835	2.21879	0.0833319	0.999896
ENSMUSG00000042816	240239	Gpr151	G protein-coupled receptor 151 [Source:MGI Symbol;Acc:MGI:2441887]	0.546496	0.485908	0.958882	1.05565	-0.739694	2.21817	0.0834012	0.999896
ENSMUSG00000105078	102639650	Vamp9	vesicle-associated membrane protein 9 [Source:MGI Symbol;Acc:MGI:5595070]	0.918081	0.688595	0.297007	-0.176694	-1.7544	2.21719	0.0835125	0.999896
ENSMUSG00000025780	209378	Itih5	inter-alpha (globulin) inhibitor H5 [Source:MGI Symbol;Acc:MGI:1925751]	-1.84277	-1.03127	-1.02965	-0.845282	4.2451	2.21655	0.0835848	0.999896
ENSMUSG00000020831	104457	0610010K14Rik	RIKEN cDNA 0610010K14 gene [Source:MGI Symbol;Acc:MGI:1915609]	0.096898	-0.0632863	0.0588781	-0.123828	5.11937	2.21619	0.083626	0.999896
ENSMUSG00000020044	21859	Timp3	tissue inhibitor of metalloproteinase 3 [Source:MGI Symbol;Acc:MGI:98754]	-0.780184	-0.6493	-0.580665	-0.374444	5.6804	2.21616	0.0836295	0.999896
ENSMUSG00000061816	17901	Myl1	myosin, light polypeptide 1 [Source:MGI Symbol;Acc:MGI:97269]	-0.117347	-1.59059	-1.00524	-0.882661	-1.87601	2.21577	0.0836736	0.999896
ENSMUSG00000030051	72103	Aplf	aprataxin and PNKP like factor [Source:MGI Symbol;Acc:MGI:1919353]	0.219694	0.294735	0.264451	0.243283	3.17687	2.21557	0.0836966	0.999896
ENSMUSG00000035936	214579	Aldh5a1	aldhehyde dehydrogenase family 5, subfamily A1 [Source:MGI Symbol;Acc:MGI:2441982]	0.184586	0.0203627	0.0117299	0.0280347	6.20271	2.21543	0.0837126	0.999896
ENSMUSG00000067567	70315	Hdac8	histone deacetylase 8 [Source:MGI Symbol;Acc:MGI:1917565]	-0.167993	-0.308759	-0.160876	-0.144945	3.28673	2.21521	0.0837373	0.999896
ENSMUSG00000032198	319899	Dock6	dedicator of cytokinesis 6 [Source:MGI Symbol;Acc:MGI:1914789]	-0.706548	-0.478827	-0.371171	-0.289178	5.16881	2.21515	0.0837446	0.999896
ENSMUSG00000079941	NA	Cox5b-ps	cytochrome c oxidase subunit 5B, pseudogene [Source:MGI Symbol;Acc:MGI:3649411]	-0.00828282	0.648239	0.201169	-0.265245	-0.958834	2.21504	0.0837566	0.999896
ENSMUSG00000097328	21944	Tnfsf12	tumor necrosis factor (ligand) superfamily, member 12 [Source:MGI Symbol;Acc:MGI:1196259]	-0.518267	-0.272845	-0.63279	-0.617933	2.50164	2.21316	0.0839705	0.999896
ENSMUSG00000017817	59091	Jph2	junctophilin 2 [Source:MGI Symbol;Acc:MGI:1891496]	-1.29921	-0.598471	-0.243626	-0.686881	0.24324	2.2109	0.0842283	0.999896
ENSMUSG00000038000	497652	Acd	adrenocortical dysplasia [Source:MGI Symbol;Acc:MGI:87873]	0.140959	-0.0419309	0.0167057	-0.0829515	6.11969	2.21027	0.0843007	0.999896
ENSMUSG00000078554	68233	Fam229a	family with sequence similarity 229, member A [Source:MGI Symbol;Acc:MGI:1915483]	0.852966	0.162468	1.17045	0.646718	-1.96822	2.20925	0.0844176	0.999896
ENSMUSG00000031594	234199	Fgl1	fibrinogen-like protein 1 [Source:MGI Symbol;Acc:MGI:102795]	-0.327575	-0.133058	-0.593762	0.705889	-1.92544	2.20844	0.0845103	0.999896
ENSMUSG00000029407	56041	Uso1	USO1 vesicle docking factor [Source:MGI Symbol;Acc:MGI:1929095]	-0.0424488	0.044058	0.0347398	0.101342	6.25835	2.20838	0.0845178	0.999896
ENSMUSG00000005447	18476	Pafah1b3	platelet-activating factor acetylhydrolase, isoform 1b, subunit 3 [Source:MGI Symbol;Acc:MGI:108414]	0.124633	0.101196	0.383767	-0.0238481	5.2067	2.20819	0.084539	0.999896
ENSMUSG00000002930	19051	Ppp1r17	protein phosphatase 1, regulatory subunit 17 [Source:MGI Symbol;Acc:MGI:1333876]	-0.388182	-1.18448	-0.698979	0.714762	-0.90381	2.20816	0.0845429	0.999896
ENSMUSG00000032000	11796	Birc3	baculoviral IAP repeat-containing 3 [Source:MGI Symbol;Acc:MGI:1197007]	-0.771916	-0.651045	-0.882511	-0.555559	0.742424	2.20764	0.0846024	0.999896
ENSMUSG00000106892	NA	Gm42791	predicted gene 42791 [Source:MGI Symbol;Acc:MGI:5662928]	0.322565	0.204294	0.264331	0.28805	3.96698	2.20602	0.0847883	0.999896
ENSMUSG00000080907	NA	4930455H04Rik	RIKEN cDNA 4930455H04 gene [Source:MGI Symbol;Acc:MGI:1921904]	-0.310591	0.359358	-0.121753	0.278692	1.04442	2.20591	0.0848017	0.999896
ENSMUSG00000054612	17314	Mgmt	O-6-methylguanine-DNA methyltransferase [Source:MGI Symbol;Acc:MGI:96977]	-0.987523	-0.791991	-0.404415	-0.567033	-0.48717	2.20562	0.0848353	0.999896
ENSMUSG00000029381	27428	Shroom3	shroom family member 3 [Source:MGI Symbol;Acc:MGI:1351655]	-0.257213	-0.152045	0.0952529	0.211775	3.14766	2.2036	0.0850682	0.999896
ENSMUSG00000043372	71059	Hexim2	hexamethylene bis-acetamide inducible 2 [Source:MGI Symbol;Acc:MGI:1918309]	0.242897	0.35437	0.207314	0.159288	3.15549	2.20343	0.0850876	0.999896
ENSMUSG00000040322	229731	Slc25a24	solute carrier family 25 (mitochondrial carrier, phosphate carrier), member 24 [Source:MGI Symbol;Acc:MGI:1917160]	-0.54648	-0.353638	-0.491351	-0.115906	2.22374	2.20326	0.0851065	0.999896
ENSMUSG00000049929	78134	Lpar4	lysophosphatidic acid receptor 4 [Source:MGI Symbol;Acc:MGI:1925384]	-0.712343	-0.339834	-0.463361	-0.122086	1.57785	2.20239	0.0852071	0.999896
ENSMUSG00000031754	68219	Nudt21	nudix (nucleoside diphosphate linked moiety X)-type motif 21 [Source:MGI Symbol;Acc:MGI:1915469]	-0.0521945	0.0951705	0.0302957	0.141433	6.25949	2.20234	0.0852136	0.999896
ENSMUSG00000042050	217935	Dync2i1	dynein 2 intermediate chain 1 [Source:MGI Symbol;Acc:MGI:2445085]	0.124227	-0.0500089	-0.0750557	0.0552093	4.3942	2.20234	0.0852139	0.999896
ENSMUSG00000037706	12520	Cd81	CD81 antigen [Source:MGI Symbol;Acc:MGI:1096398]	-0.185397	-0.290706	-0.177019	-0.203385	7.21071	2.20181	0.0852746	0.999896
ENSMUSG00000025608	27205	Podxl	podocalyxin-like [Source:MGI Symbol;Acc:MGI:1351317]	-0.497076	-0.192171	-0.205659	-0.113051	5.13946	2.20068	0.0854061	0.999896
ENSMUSG00000022468	19011	Endou	endonuclease, polyU-specific [Source:MGI Symbol;Acc:MGI:97746]	-0.699111	-1.0913	-0.102691	-0.164984	-0.850785	2.20056	0.08542	0.999896
ENSMUSG00000026840	23928	Lamc3	laminin gamma 3 [Source:MGI Symbol;Acc:MGI:1344394]	-1.6939	-0.759794	-0.703194	-0.508185	3.37014	2.20029	0.0854509	0.999896
ENSMUSG00000020863	67684	Luc7l3	LUC7-like 3 (S. cerevisiae) [Source:MGI Symbol;Acc:MGI:1914934]	0.274247	0.112425	0.0933621	0.151151	7.85837	2.20018	0.0854637	0.999896
ENSMUSG00000025280	218832	Polr3a	polymerase (RNA) III (DNA directed) polypeptide A [Source:MGI Symbol;Acc:MGI:2681836]	0.156334	0.0714878	0.100222	0.250144	5.02666	2.19944	0.08555	0.999896
ENSMUSG00000026495	68226	Efcab2	EF-hand calcium binding domain 2 [Source:MGI Symbol;Acc:MGI:1915476]	-0.281268	-0.343224	-0.128624	-0.108429	3.21646	2.19791	0.0857276	0.999896
ENSMUSG00000020334	30805	Slc22a4	solute carrier family 22 (organic cation transporter), member 4 [Source:MGI Symbol;Acc:MGI:1353479]	0.349076	-0.309228	-0.0342532	0.0444699	1.90637	2.19741	0.0857859	0.999896
ENSMUSG00000023495	59092	Pcbp4	poly(rC) binding protein 4 [Source:MGI Symbol;Acc:MGI:1890471]	0.223784	0.0972809	0.0996825	0.0563318	7.82209	2.19679	0.0858574	0.999896
ENSMUSG00000043279	384309	Trim56	tripartite motif-containing 56 [Source:MGI Symbol;Acc:MGI:2685298]	-0.371349	0.0504819	-0.169438	0.0232136	3.39492	2.19587	0.0859652	0.999896
ENSMUSG00000034616	245857	Ssh3	slingshot protein phosphatase 3 [Source:MGI Symbol;Acc:MGI:2683546]	0.390468	0.1266	-0.0279266	0.0393357	5.45815	2.1943	0.0861481	0.999896
ENSMUSG00000049692	66766	Tmem239	transmembrane 239 [Source:MGI Symbol;Acc:MGI:1914016]	0.834139	0.180873	0.833693	0.545868	0.011132	2.19299	0.0863018	0.999896
ENSMUSG00000013418	14422	B4galnt2	beta-1,4-N-acetyl-galactosaminyl transferase 2 [Source:MGI Symbol;Acc:MGI:1342058]	0.792776	0.564443	-0.405325	0.709692	-1.8954	2.19283	0.0863205	0.999896
ENSMUSG00000028051	15168	Hcn3	hyperpolarization-activated, cyclic nucleotide-gated K+ 3 [Source:MGI Symbol;Acc:MGI:1298211]	0.349249	0.225538	0.0328762	0.17402	5.48208	2.19245	0.0863653	0.999896
ENSMUSG00000051329	59015	Nup160	nucleoporin 160 [Source:MGI Symbol;Acc:MGI:1926227]	-0.0554783	0.0826345	0.158556	0.105443	4.50781	2.19193	0.0864258	0.999896
ENSMUSG00000118646	NA			0.17539	0.0873993	-0.0666566	-0.00217125	3.91728	2.19163	0.0864616	0.999896
ENSMUSG00000021668	27015	Polk	polymerase (DNA directed), kappa [Source:MGI Symbol;Acc:MGI:1349767]	0.120838	-0.120765	-0.119287	0.111424	3.06813	2.1912	0.0865121	0.999896
ENSMUSG00000048175	78541	Asb8	ankyrin repeat and SOCS box-containing 8 [Source:MGI Symbol;Acc:MGI:1925791]	0.0979397	0.143212	0.00472098	0.0545568	4.77583	2.19095	0.086541	0.999896
ENSMUSG00000071341	13656	Egr4	early growth response 4 [Source:MGI Symbol;Acc:MGI:99252]	1.27464	1.13154	0.847528	0.97961	3.0307	2.19015	0.0866357	0.999896
ENSMUSG00000010663	76267	Fads1	fatty acid desaturase 1 [Source:MGI Symbol;Acc:MGI:1923517]	0.0857419	-0.0442117	-0.0256817	-0.0590141	7.60821	2.18996	0.0866579	0.999896
ENSMUSG00000020994	18949	Pnn	pinin [Source:MGI Symbol;Acc:MGI:1100514]	0.197572	-0.002167	0.0732783	0.0829702	6.91065	2.18985	0.0866704	0.999896
ENSMUSG00000024235	26410	Map3k8	mitogen-activated protein kinase kinase kinase 8 [Source:MGI Symbol;Acc:MGI:1346878]	-0.694804	-0.588291	-1.03011	-0.639728	0.26033	2.18965	0.0866939	0.999896
ENSMUSG00000032194	235041	Kank2	KN motif and ankyrin repeat domains 2 [Source:MGI Symbol;Acc:MGI:2384568]	-0.944609	-0.473379	-0.547256	-0.340297	3.95626	2.18762	0.0869337	0.999896
ENSMUSG00000053110	22601	Yap1	yes-associated protein 1 [Source:MGI Symbol;Acc:MGI:103262]	-0.546269	-0.223559	-0.252428	-0.208622	4.82755	2.18727	0.086975	0.999896
ENSMUSG00000098781	NA	Gm28044	predicted gene, 28044 [Source:MGI Symbol;Acc:MGI:5547780]	-0.296197	-0.0558619	-0.156685	0.578143	-0.51156	2.18619	0.087102	0.999896
ENSMUSG00000027184	53872	Caprin1	cell cycle associated protein 1 [Source:MGI Symbol;Acc:MGI:1858234]	0.0435789	0.0532903	0.116683	0.166587	8.40603	2.18609	0.0871145	0.999896
ENSMUSG00000028010	68147	Gar1	GAR1 ribonucleoprotein [Source:MGI Symbol;Acc:MGI:1930948]	0.0565504	0.0908316	-0.0386056	-0.108749	4.55038	2.18411	0.0873489	0.999896
ENSMUSG00000028637	73332	Ccdc30	coiled-coil domain containing 30 [Source:MGI Symbol;Acc:MGI:1920582]	0.407748	0.320573	0.343373	0.275624	3.84145	2.18396	0.0873665	0.999896
ENSMUSG00000039013	233186	Siglecf	sialic acid binding Ig-like lectin F [Source:MGI Symbol;Acc:MGI:2681107]	-0.785448	-0.2213	0.29967	0.25738	-1.90972	2.18203	0.0875962	0.999896
ENSMUSG00000039860	58212	Srrm3	serine/arginine repetitive matrix 3 [Source:MGI Symbol;Acc:MGI:1920309]	0.409588	0.189924	0.0323173	0.147017	6.33946	2.18186	0.0876159	0.999896
ENSMUSG00000046718	69550	Bst2	bone marrow stromal cell antigen 2 [Source:MGI Symbol;Acc:MGI:1916800]	-1.52677	-0.857187	-0.93348	-0.639853	1.92178	2.18183	0.0876193	0.999896
ENSMUSG00000057176	233899	Ccdc189	coiled-coil domain containing 189 [Source:MGI Symbol;Acc:MGI:2685012]	0.216199	0.117843	0.120112	0.0571051	4.61019	2.18182	0.087621	0.999896
ENSMUSG00000031142	54652	Cacna1f	calcium channel, voltage-dependent, alpha 1F subunit [Source:MGI Symbol;Acc:MGI:1859639]	0.706119	-0.0601637	-0.0623179	-0.0563879	-0.159276	2.18132	0.0876801	0.999896
ENSMUSG00000036197	223827	Gxylt1	glucoside xylosyltransferase 1 [Source:MGI Symbol;Acc:MGI:2684933]	-0.274473	-0.282583	-0.189406	-0.214857	4.75506	2.18097	0.0877215	0.999896
ENSMUSG00000035697	70719	Arhgap45	Rho GTPase activating protein 45 [Source:MGI Symbol;Acc:MGI:1917969]	-0.708027	-0.502297	-0.47462	-0.552415	2.30666	2.1808	0.0877415	0.999896
ENSMUSG00000030095	74122	Tmem43	transmembrane protein 43 [Source:MGI Symbol;Acc:MGI:1921372]	0.151149	0.146397	0.107323	0.041416	5.38363	2.1801	0.0878259	0.999896
ENSMUSG00000053746	329384	Ptrh1	peptidyl-tRNA hydrolase 1 homolog [Source:MGI Symbol;Acc:MGI:1913779]	0.362554	0.407891	0.072866	-0.0129545	1.97045	2.17999	0.0878388	0.999896
ENSMUSG00000034416	76645	Pkd1l2	polycystic kidney disease 1 like 2 [Source:MGI Symbol;Acc:MGI:2664668]	0.611744	-0.257781	0.301602	-0.677949	-1.9203	2.17944	0.0879045	0.999896
ENSMUSG00000030789	16411	Itgax	integrin alpha X [Source:MGI Symbol;Acc:MGI:96609]	0.0139974	0.100506	0.856121	0.863193	-1.56861	2.17899	0.0879575	0.999896
ENSMUSG00000037171	18119	Nodal	nodal [Source:MGI Symbol;Acc:MGI:97359]	0.13675	0.325438	-0.471899	-0.729046	-1.45525	2.17852	0.0880141	0.999896
ENSMUSG00000006024	108124	Napa	N-ethylmaleimide sensitive fusion protein attachment protein alpha [Source:MGI Symbol;Acc:MGI:104563]	0.056082	-0.0560958	-0.0484176	-0.0972957	7.18547	2.1777	0.0881123	0.999896
ENSMUSG00000031808	26457	Slc27a1	solute carrier family 27 (fatty acid transporter), member 1 [Source:MGI Symbol;Acc:MGI:1347098]	0.118985	-0.0976438	-0.0383872	-0.104915	6.8112	2.17627	0.0882831	0.999896
ENSMUSG00000068122	11609	Agtr2	angiotensin II receptor, type 2 [Source:MGI Symbol;Acc:MGI:87966]	-2.10322	-2.01822	-1.0384	-1.31178	-0.56576	2.1759	0.0883273	0.999896
ENSMUSG00000005951	74637	Shpk	sedoheptulokinase [Source:MGI Symbol;Acc:MGI:1921887]	-0.440166	-0.595859	-0.29447	-0.383353	1.27116	2.1749	0.0884472	0.999896
ENSMUSG00000006932	12387	Ctnnb1	catenin (cadherin associated protein), beta 1 [Source:MGI Symbol;Acc:MGI:88276]	-0.0662749	0.0574553	0.0341097	0.0813643	9.37106	2.17426	0.088525	0.999896
ENSMUSG00000025019	212391	Lcor	ligand dependent nuclear receptor corepressor [Source:MGI Symbol;Acc:MGI:2443930]	0.218437	0.408046	0.275565	0.426438	4.30432	2.17421	0.088531	0.999896
ENSMUSG00000031010	22284	Usp9x	ubiquitin specific peptidase 9, X chromosome [Source:MGI Symbol;Acc:MGI:894681]	0.0678573	0.211827	0.19789	0.273851	7.51157	2.17357	0.0886071	0.999896
ENSMUSG00000068758	16188	Il3ra	interleukin 3 receptor, alpha chain [Source:MGI Symbol;Acc:MGI:96553]	-0.321658	-0.49016	-0.620175	-0.618409	2.03244	2.1728	0.0886999	0.999896
ENSMUSG00000079323	NA	Gm20661	predicted gene 20661 [Source:MGI Symbol;Acc:MGI:5313108]	-0.330058	-1.14619	-0.77849	-0.497082	0.128736	2.17279	0.0887014	0.999896
ENSMUSG00000059336	108052	Slc14a1	solute carrier family 14 (urea transporter), member 1 [Source:MGI Symbol;Acc:MGI:1351654]	-0.642421	-0.340577	-0.219726	-0.0117031	2.2285	2.17258	0.0887268	0.999896
ENSMUSG00000031202	67790	Rab39b	RAB39B, member RAS oncogene family [Source:MGI Symbol;Acc:MGI:1915040]	0.148855	0.132549	0.133086	0.200283	5.18604	2.17102	0.0889145	0.999896
ENSMUSG00000062300	19294	Nectin2	nectin cell adhesion molecule 2 [Source:MGI Symbol;Acc:MGI:97822]	-0.20045	-0.143787	-0.362502	-0.373538	4.04905	2.17069	0.0889549	0.999896
ENSMUSG00000021338	68732	Carmil1	capping protein regulator and myosin 1 linker 1 [Source:MGI Symbol;Acc:MGI:1915982]	0.272858	0.184623	0.112629	0.0621374	5.13553	2.16945	0.0891043	0.999896
ENSMUSG00000040848	108735	Sft2d2	SFT2 domain containing 2 [Source:MGI Symbol;Acc:MGI:1917362]	-0.388469	-0.294646	-0.364375	-0.277543	4.45079	2.16912	0.0891442	0.999896
ENSMUSG00000030880	26939	Polr3e	polymerase (RNA) III (DNA directed) polypeptide E [Source:MGI Symbol;Acc:MGI:1349452]	0.201313	0.215325	0.127033	0.0157225	5.42551	2.16839	0.0892328	0.999896
ENSMUSG00000060548	29820	Tnfrsf19	tumor necrosis factor receptor superfamily, member 19 [Source:MGI Symbol;Acc:MGI:1352474]	-0.452162	-0.0978149	-0.3059	-0.286148	6.11722	2.16719	0.0893777	0.999896
ENSMUSG00000031333	11306	Abcb7	ATP-binding cassette, sub-family B (MDR/TAP), member 7 [Source:MGI Symbol;Acc:MGI:109533]	-0.0366649	-0.0744385	0.08305	0.163255	5.12165	2.16601	0.0895222	0.999896
ENSMUSG00000027006	66861	Dnajc10	DnaJ heat shock protein family (Hsp40) member C10 [Source:MGI Symbol;Acc:MGI:1914111]	-0.170102	0.0371995	-0.0394846	-0.0276457	6.08075	2.16577	0.0895503	0.999896
ENSMUSG00000036073	14430	Galt	galactose-1-phosphate uridyl transferase [Source:MGI Symbol;Acc:MGI:95638]	0.182869	-0.0171202	-0.0140843	-0.183414	4.88687	2.16562	0.0895692	0.999896
ENSMUSG00000030382	26459	Slc27a5	solute carrier family 27 (fatty acid transporter), member 5 [Source:MGI Symbol;Acc:MGI:1347100]	0.710399	0.520917	-0.165919	0.601683	-1.18959	2.16489	0.0896572	0.999896
ENSMUSG00000002658	98053	Gtf2f1	general transcription factor IIF, polypeptide 1 [Source:MGI Symbol;Acc:MGI:1923848]	0.166635	0.0255739	0.127428	-0.00232948	5.8149	2.16448	0.0897077	0.999896
ENSMUSG00000037270	229227	4932438A13Rik	RIKEN cDNA 4932438A13 gene [Source:MGI Symbol;Acc:MGI:2444631]	0.130826	0.395726	0.225824	0.252932	6.98209	2.16445	0.0897108	0.999896
ENSMUSG00000023030	18174	Slc11a2	solute carrier family 11 (proton-coupled divalent metal ion transporters), member 2 [Source:MGI Symbol;Acc:MGI:1345279]	0.247241	0.106983	0.0505942	-0.0171015	5.7668	2.16438	0.0897195	0.999896
ENSMUSG00000025467	22264	Prap1	proline-rich acidic protein 1 [Source:MGI Symbol;Acc:MGI:893573]	0.841682	-0.401013	0.232091	0.530797	-2.19162	2.16225	0.0899803	0.999896
ENSMUSG00000024537	107047	Psmg2	proteasome (prosome, macropain) assembly chaperone 2 [Source:MGI Symbol;Acc:MGI:1922901]	0.119232	-0.10635	0.168755	0.0860701	4.10369	2.16132	0.0900929	0.999896
ENSMUSG00000064356	17706	mt-Atp8	mitochondrially encoded ATP synthase 8 [Source:MGI Symbol;Acc:MGI:99926]	0.570624	0.691102	0.471006	0.635379	-0.0802759	2.161	0.0901322	0.999896
ENSMUSG00000005397	18073	Nid1	nidogen 1 [Source:MGI Symbol;Acc:MGI:97342]	-0.998736	-0.734897	-0.526716	-0.224376	5.24249	2.16094	0.0901398	0.999896
ENSMUSG00000094152	381884	Slc6a16	solute carrier family 6, member 16 [Source:MGI Symbol;Acc:MGI:2685930]	1.00185	0.123639	0.563009	0.339021	-0.467881	2.15811	0.0904864	0.999896
ENSMUSG00000039886	215210	Tmem120a	transmembrane protein 120A [Source:MGI Symbol;Acc:MGI:2686991]	0.133677	0.296309	0.101962	0.188576	4.41013	2.1578	0.0905252	0.999896
ENSMUSG00000026229	70247	Psmd1	proteasome (prosome, macropain) 26S subunit, non-ATPase, 1 [Source:MGI Symbol;Acc:MGI:1917497]	-0.00396089	0.024389	0.071733	0.139021	6.96604	2.15662	0.0906702	0.999896
ENSMUSG00000055737	14600	Ghr	growth hormone receptor [Source:MGI Symbol;Acc:MGI:95708]	-0.820394	-0.58578	-0.416302	-0.413055	2.79836	2.15565	0.0907889	0.999896
ENSMUSG00000042102	74129	Dmgdh	dimethylglycine dehydrogenase precursor [Source:MGI Symbol;Acc:MGI:1921379]	-0.958049	-0.620966	-0.181595	-0.225903	-0.23845	2.15467	0.0909106	0.999896
ENSMUSG00000037126	73728	Psd	pleckstrin and Sec7 domain containing [Source:MGI Symbol;Acc:MGI:1920978]	0.451475	0.443842	0.233414	0.134157	8.86807	2.15388	0.0910079	0.999896
ENSMUSG00000020184	17246	Mdm2	transformed mouse 3T3 cell double minute 2 [Source:MGI Symbol;Acc:MGI:96952]	0.00590081	-0.101637	0.0393556	0.122559	5.65637	2.15386	0.0910097	0.999896
ENSMUSG00000002984	53333	Tomm40	translocase of outer mitochondrial membrane 40 [Source:MGI Symbol;Acc:MGI:1858259]	0.0768898	-0.00997037	-0.0359025	-0.0935711	6.33309	2.15329	0.0910804	0.999896
ENSMUSG00000022141	71175	Nipbl	NIPBL cohesin loading factor [Source:MGI Symbol;Acc:MGI:1913976]	-0.0321922	0.0126452	0.0323259	0.198037	6.33138	2.15323	0.0910881	0.999896
ENSMUSG00000073411	14964	H2-D1	histocompatibility 2, D region locus 1 [Source:MGI Symbol;Acc:MGI:95896]	-0.434579	-0.248236	-0.266028	-0.153836	5.32728	2.15163	0.091286	0.999896
ENSMUSG00000030409	13400	Dmpk	dystrophia myotonica-protein kinase [Source:MGI Symbol;Acc:MGI:94906]	0.221301	-0.0486331	-0.142182	-0.113671	4.94386	2.15106	0.0913574	0.999896
ENSMUSG00000037822	68552	Smim14	small integral membrane protein 14 [Source:MGI Symbol;Acc:MGI:1915802]	0.161661	0.208176	0.141415	0.128444	6.60363	2.15072	0.0913986	0.999896
ENSMUSG00000011263	74463	Exoc3l2	exocyst complex component 3-like 2 [Source:MGI Symbol;Acc:MGI:1921713]	-1.26822	-0.132787	-0.00906447	-0.547322	-0.793632	2.15033	0.091447	0.999896
ENSMUSG00000042408	100177	Zmym6	zinc finger, MYM-type 6 [Source:MGI Symbol;Acc:MGI:106505]	0.246491	0.0513821	0.147182	0.0761899	5.47831	2.15005	0.0914824	0.999896
ENSMUSG00000097075	381922	Cdiptos	CDIP transferase, opposite strand [Source:MGI Symbol;Acc:MGI:2443610]	0.256449	-0.0797638	-0.438422	0.453394	0.597683	2.14944	0.0915583	0.999896
ENSMUSG00000075254	77446	Heg1	heart development protein with EGF-like domains 1 [Source:MGI Symbol;Acc:MGI:1924696]	-0.324931	-0.301924	0.0305047	0.0997335	5.54351	2.149	0.0916128	0.999896
ENSMUSG00000073940	101488143	Hbb-bt	hemoglobin, beta adult t chain [Source:MGI Symbol;Acc:MGI:5474850]	-1.25695	-0.763809	-0.334933	-1.21096	4.44474	2.14817	0.0917154	0.999896
ENSMUSG00000030225	232449	Dera	deoxyribose-phosphate aldolase (putative) [Source:MGI Symbol;Acc:MGI:1913762]	-0.349425	-0.00527574	-0.251867	-0.432894	1.76147	2.14799	0.0917387	0.999896
ENSMUSG00000034923	433099	Ly6g6f	lymphocyte antigen 6 complex, locus G6F [Source:MGI Symbol;Acc:MGI:3616082]	0.545341	-0.197151	-0.481293	0.473111	-1.88473	2.14772	0.0917722	0.999896
ENSMUSG00000049439	77951	Cyp20a1	cytochrome P450, family 20, subfamily a, polypeptide 1 [Source:MGI Symbol;Acc:MGI:1925201]	-0.0899346	-0.227417	-0.316825	-0.160693	3.85676	2.14767	0.0917777	0.999896
ENSMUSG00000036693	75416	Nop14	NOP14 nucleolar protein [Source:MGI Symbol;Acc:MGI:1922666]	0.134057	0.202444	0.176602	0.128755	4.62516	2.14742	0.0918092	0.999896
ENSMUSG00000052396	233549	Mogat2	monoacylglycerol O-acyltransferase 2 [Source:MGI Symbol;Acc:MGI:2663253]	-0.985862	-0.0875625	0.176701	-0.306088	-2.35024	2.14709	0.0918509	0.999896
ENSMUSG00000059811	56298	Atl2	atlastin GTPase 2 [Source:MGI Symbol;Acc:MGI:1929492]	0.101793	0.0321776	0.125505	0.138237	5.86024	2.14662	0.0919095	0.999896
ENSMUSG00000033862	234854	Cdk10	cyclin-dependent kinase 10 [Source:MGI Symbol;Acc:MGI:2448549]	0.224689	0.0622105	-0.000467429	-0.0192158	5.76949	2.14652	0.0919212	0.999896
ENSMUSG00000090863	NA	A530084C06Rik	RIKEN cDNA A530084C06 gene [Source:MGI Symbol;Acc:MGI:3704402]	-0.638636	-0.521291	-0.257164	-0.553005	2.3766	2.14638	0.0919394	0.999896
ENSMUSG00000025202	30049	Scd3	stearoyl-coenzyme A desaturase 3 [Source:MGI Symbol;Acc:MGI:1353437]	0.158557	-0.47219	0.297504	0.169131	1.1859	2.14614	0.0919685	0.999896
ENSMUSG00000003644	20111	Rps6ka1	ribosomal protein S6 kinase polypeptide 1 [Source:MGI Symbol;Acc:MGI:104558]	-0.453892	-0.445693	-0.393353	-0.287341	3.9562	2.14522	0.0920846	0.999896
ENSMUSG00000035949	30050	Fbxw2	F-box and WD-40 domain protein 2 [Source:MGI Symbol;Acc:MGI:1353435]	0.145698	0.083553	0.0365856	0.0302753	6.01679	2.14457	0.092165	0.999896
ENSMUSG00000040158	76281	Tax1bp3	Tax1 (human T cell leukemia virus type I) binding protein 3 [Source:MGI Symbol;Acc:MGI:1923531]	-0.0312194	-0.0201914	-0.0687775	0.245345	3.6125	2.14357	0.0922908	0.999896
ENSMUSG00000033467	57914	Crlf2	cytokine receptor-like factor 2 [Source:MGI Symbol;Acc:MGI:1889506]	0.308548	0.345378	0.185105	0.141879	4.38538	2.14323	0.0923327	0.999896
ENSMUSG00000031518	69281	Spata4	spermatogenesis associated 4 [Source:MGI Symbol;Acc:MGI:1916531]	0.244785	0.0359737	-0.836346	-0.355326	-1.39901	2.14322	0.0923339	0.999896
ENSMUSG00000022822	27416	Abcc5	ATP-binding cassette, sub-family C (CFTR/MRP), member 5 [Source:MGI Symbol;Acc:MGI:1351644]	0.342795	0.118164	0.0625459	0.138007	7.96698	2.14209	0.092476	0.999896
ENSMUSG00000055333	245827	Fat2	FAT atypical cadherin 2 [Source:MGI Symbol;Acc:MGI:2685369]	-1.42832	-2.57458	-1.79913	-0.831925	-0.336917	2.14189	0.0925014	0.999896
ENSMUSG00000054408	76687	Spcs3	signal peptidase complex subunit 3 homolog (S. cerevisiae) [Source:MGI Symbol;Acc:MGI:1923937]	-0.0566529	0.00848294	0.0947585	0.0819427	6.01109	2.14167	0.0925291	0.999896
ENSMUSG00000060969	16371	Irx1	Iroquois homeobox 1 [Source:MGI Symbol;Acc:MGI:1197515]	-0.0533009	-1.12587	0.166717	0.652873	-0.665713	2.14107	0.0926041	0.999896
ENSMUSG00000090019	16205	Gimap1	GTPase, IMAP family member 1 [Source:MGI Symbol;Acc:MGI:109368]	-1.1512	-0.453431	-0.435377	-0.471369	0.945613	2.14106	0.0926052	0.999896
ENSMUSG00000018381	66610	Abi3	ABI family member 3 [Source:MGI Symbol;Acc:MGI:1913860]	-0.578203	-0.698137	-0.333862	-0.443744	3.22028	2.14032	0.0926979	0.999896
ENSMUSG00000064215	52668	Ifi27	interferon, alpha-inducible protein 27 [Source:MGI Symbol;Acc:MGI:1277180]	-0.957096	-1.19251	-0.92821	-0.779498	2.92509	2.13989	0.0927525	0.999896
ENSMUSG00000054452	14797	Tle5	TLE family member 5, transcriptional modulator [Source:MGI Symbol;Acc:MGI:95806]	0.125239	-0.0231715	-0.00209495	-0.0224385	8.44524	2.13969	0.0927783	0.999896
ENSMUSG00000035890	70294	Rnf126	ring finger protein 126 [Source:MGI Symbol;Acc:MGI:1917544]	0.111649	0.0660691	0.00353644	-0.0557797	6.37213	2.13941	0.092813	0.999896
ENSMUSG00000022552	106025	Sharpin	SHANK-associated RH domain interacting protein [Source:MGI Symbol;Acc:MGI:1913331]	0.201075	0.141765	0.124934	0.184719	5.04526	2.13939	0.0928156	0.999896
ENSMUSG00000039007	54381	Cpq	carboxypeptidase Q [Source:MGI Symbol;Acc:MGI:1889205]	-0.904808	-0.702921	-0.835944	-0.415398	2.56671	2.13932	0.092824	0.999896
ENSMUSG00000010651	235674	Acaa1b	acetyl-Coenzyme A acyltransferase 1B [Source:MGI Symbol;Acc:MGI:3605455]	0.377682	0.38126	-0.033026	-0.291728	0.323261	2.13923	0.0928356	0.999896
ENSMUSG00000024440	53601	Pcdh12	protocadherin 12 [Source:MGI Symbol;Acc:MGI:1855700]	-1.01388	-0.552314	-0.416906	0.0231504	1.52859	2.13902	0.092862	0.999896
ENSMUSG00000004356	70683	Utp20	UTP20 small subunit processome component [Source:MGI Symbol;Acc:MGI:1917933]	0.231771	0.239315	0.196465	0.155172	5.04841	2.13861	0.0929137	0.999896
ENSMUSG00000024160	79043	Spsb3	splA/ryanodine receptor domain and SOCS box containing 3 [Source:MGI Symbol;Acc:MGI:1891471]	0.0441083	-0.00483161	-0.0170603	-0.136202	5.82641	2.13845	0.0929339	0.999896
ENSMUSG00000027331	51944	Knstrn	kinetochore-localized astrin/SPAG5 binding [Source:MGI Symbol;Acc:MGI:1289298]	-0.163411	-0.352019	-0.554873	0.171962	2.89007	2.13833	0.0929492	0.999896
ENSMUSG00000019846	16775	Lama4	laminin, alpha 4 [Source:MGI Symbol;Acc:MGI:109321]	-0.969016	-0.46675	-0.594591	-0.551362	4.36524	2.13772	0.093026	0.999896
ENSMUSG00000024429	14670	Gnl1	guanine nucleotide binding protein-like 1 [Source:MGI Symbol;Acc:MGI:95764]	0.0517098	0.0387065	-0.0764044	-0.147262	6.97993	2.13721	0.0930904	0.999896
ENSMUSG00000027751	56790	Supt20	SPT20 SAGA complex component [Source:MGI Symbol;Acc:MGI:1929651]	0.124441	0.0142605	0.0543824	0.149752	5.979	2.13708	0.0931072	0.999896
ENSMUSG00000034449	192970	Dhrs11	dehydrogenase/reductase (SDR family) member 11 [Source:MGI Symbol;Acc:MGI:2652816]	-0.0380213	-0.270983	-0.388234	-0.325537	2.14964	2.13601	0.0932423	0.999896
ENSMUSG00000026694	71449	Eef1aknmt	EEF1A lysine and N-terminal methyltransferase [Source:MGI Symbol;Acc:MGI:1918699]	0.210077	0.153706	-0.000986459	0.00657686	4.3138	2.13588	0.093259	0.999896
ENSMUSG00000079419	73656	Ms4a6c	membrane-spanning 4-domains, subfamily A, member 6C [Source:MGI Symbol;Acc:MGI:2385644]	-1.30653	-1.45663	-1.08776	-0.942185	-0.274513	2.13544	0.0933151	0.999896
ENSMUSG00000041481	20715	Serpina3g	serine (or cysteine) peptidase inhibitor, clade A, member 3G [Source:MGI Symbol;Acc:MGI:105046]	-1.4272	-0.193486	0.310074	-0.463503	-2.29514	2.13508	0.0933597	0.999896
ENSMUSG00000050052	72148	Tdrp	testis development related protein [Source:MGI Symbol;Acc:MGI:1919398]	-0.650801	-0.270437	-0.23615	-0.358644	3.29334	2.13448	0.0934358	0.999896
ENSMUSG00000050854	230678	Tmem125	transmembrane protein 125 [Source:MGI Symbol;Acc:MGI:1923409]	-0.428988	-1.62928	-0.528333	-0.595864	-0.465734	2.13418	0.0934744	0.999896
ENSMUSG00000074916	72136	Chst14	carbohydrate sulfotransferase 14 [Source:MGI Symbol;Acc:MGI:1919386]	-0.671742	-0.528713	-0.568414	-0.392509	1.51789	2.13414	0.0934791	0.999896
ENSMUSG00000046101	240697	Mcmdc2	minichromosome maintenance domain containing 2 [Source:MGI Symbol;Acc:MGI:3045334]	0.388459	-0.0172663	-0.0854981	0.218911	2.08889	2.13404	0.0934917	0.999896
ENSMUSG00000015709	11864	Arnt2	aryl hydrocarbon receptor nuclear translocator 2 [Source:MGI Symbol;Acc:MGI:107188]	0.226014	0.258404	0.154613	0.113271	8.42726	2.13311	0.0936096	0.999896
ENSMUSG00000025737	268933	Wdr24	WD repeat domain 24 [Source:MGI Symbol;Acc:MGI:2446285]	0.090846	-0.091155	0.0189176	-0.0645252	4.86642	2.13311	0.09361	0.999896
ENSMUSG00000026942	22030	Traf2	TNF receptor-associated factor 2 [Source:MGI Symbol;Acc:MGI:101835]	-0.0266683	-0.194519	0.119198	0.025245	3.64269	2.13296	0.0936286	0.999896
ENSMUSG00000028809	51796	Srrm1	serine/arginine repetitive matrix 1 [Source:MGI Symbol;Acc:MGI:1858303]	0.146262	-0.0230383	0.024583	0.0183359	7.46185	2.13229	0.0937146	0.999896
ENSMUSG00000034248	67712	Slc25a37	solute carrier family 25, member 37 [Source:MGI Symbol;Acc:MGI:1914962]	-0.181691	-0.261047	-0.341772	-0.248476	4.62096	2.13125	0.0938465	0.999896
ENSMUSG00000060771	211484	Tsga10	testis specific 10 [Source:MGI Symbol;Acc:MGI:2685063]	0.291086	0.0686215	-0.0322094	0.0820883	4.47928	2.13065	0.0939229	0.999896
ENSMUSG00000042106	68176	Inka1	inka box actin regulator 1 [Source:MGI Symbol;Acc:MGI:1915426]	-1.0542	-0.573465	-0.485956	-0.34643	1.09943	2.13049	0.0939436	0.999896
ENSMUSG00000050891	69694	Tatdn1	TatD DNase domain containing 1 [Source:MGI Symbol;Acc:MGI:1916944]	0.104323	0.217477	0.150141	0.132535	4.24899	2.13045	0.0939484	0.999896
ENSMUSG00000092216	100502736	Gm19345	predicted gene, 19345 [Source:MGI Symbol;Acc:MGI:5011530]	0.299379	0.155822	0.600344	0.275628	1.70163	2.13027	0.0939716	0.999896
ENSMUSG00000033382	75964	Trappc8	trafficking protein particle complex 8 [Source:MGI Symbol;Acc:MGI:2443008]	0.150591	0.110412	0.117302	0.147235	6.04468	2.13008	0.0939965	0.999896
ENSMUSG00000023912	74011	Slc25a27	solute carrier family 25, member 27 [Source:MGI Symbol;Acc:MGI:1921261]	0.348814	0.115831	0.119708	0.104111	5.92167	2.12901	0.0941327	0.999896
ENSMUSG00000015468	18132	Notch4	notch 4 [Source:MGI Symbol;Acc:MGI:107471]	-0.708828	-0.253684	-0.291267	-0.221997	3.71377	2.12755	0.094319	0.999896
ENSMUSG00000024187	106581	Fam234a	family with sequence similarity 234, member A [Source:MGI Symbol;Acc:MGI:2146854]	-0.121556	-0.13023	-0.281457	-0.156117	4.11223	2.12682	0.0944126	0.999896
ENSMUSG00000020374	74563	Rasgef1c	RasGEF domain family, member 1C [Source:MGI Symbol;Acc:MGI:1921813]	0.115637	-0.0361278	-0.0439711	-0.241648	4.44064	2.12614	0.0945005	0.999896
ENSMUSG00000033715	105387	Akr1c14	aldo-keto reductase family 1, member C14 [Source:MGI Symbol;Acc:MGI:2145458]	-1.29373	-0.749742	-0.382771	-0.4926	0.0617692	2.12481	0.0946708	0.999896
ENSMUSG00000020439	29856	Smtn	smoothelin [Source:MGI Symbol;Acc:MGI:1354727]	-0.500074	-0.353444	0.0286056	-0.125264	3.82943	2.12453	0.0947068	0.999896
ENSMUSG00000004798	29869	Ulk2	unc-51 like kinase 2 [Source:MGI Symbol;Acc:MGI:1352758]	0.124688	0.223751	0.0943589	0.124634	7.17397	2.12425	0.0947427	0.999896
ENSMUSG00000038080	218214	Kdm1b	lysine (K)-specific demethylase 1B [Source:MGI Symbol;Acc:MGI:2145261]	-0.00839623	0.0765444	-0.0653754	0.139227	5.28203	2.12327	0.0948681	0.999896
ENSMUSG00000050623	67077	Catsperz	cation channel sperm associated auxiliary subunit zeta [Source:MGI Symbol;Acc:MGI:1914327]	0.454975	-0.17263	-0.369135	-0.37794	1.23697	2.12309	0.094892	0.999896
ENSMUSG00000025050	71041	Pcgf6	polycomb group ring finger 6 [Source:MGI Symbol;Acc:MGI:1918291]	0.220439	0.0286887	0.112512	0.024245	5.00196	2.12248	0.0949703	0.999896
ENSMUSG00000032834	110816	Pwp2	PWP2 periodic tryptophan protein homolog (yeast) [Source:MGI Symbol;Acc:MGI:1341200]	0.210287	0.153524	0.141266	0.0846591	5.1252	2.12241	0.0949795	0.999896
ENSMUSG00000026031	12633	Cflar	CASP8 and FADD-like apoptosis regulator [Source:MGI Symbol;Acc:MGI:1336166]	-0.201749	-0.041247	-0.145645	0.141882	4.21751	2.12211	0.0950186	0.999896
ENSMUSG00000039929	207932	Urb1	URB1 ribosome biogenesis 1 homolog (S. cerevisiae) [Source:MGI Symbol;Acc:MGI:2146468]	0.194107	0.100414	0.115093	-0.0468906	4.53107	2.12136	0.095115	0.999896
ENSMUSG00000068748	19283	Ptprz1	protein tyrosine phosphatase, receptor type Z, polypeptide 1 [Source:MGI Symbol;Acc:MGI:97816]	0.129146	0.21084	0.199285	0.248609	8.33379	2.12036	0.0952436	0.999896
ENSMUSG00000000628	15277	Hk2	hexokinase 2 [Source:MGI Symbol;Acc:MGI:1315197]	0.00235237	-0.368739	0.0297006	0.207643	2.84213	2.12009	0.0952793	0.999896
ENSMUSG00000021278	93835	Amn	amnionless [Source:MGI Symbol;Acc:MGI:1934943]	0.768677	0.650025	0.682537	0.603431	2.5535	2.12007	0.0952817	0.999896
ENSMUSG00000057411	214917	Antkmt	adenine nucleotide translocase lysine methyltransferase [Source:MGI Symbol;Acc:MGI:2384888]	0.0830138	-0.179284	-0.0252128	-0.0147425	5.4761	2.12	0.0952902	0.999896
ENSMUSG00000030259	71323	Rassf8	Ras association (RalGDS/AF-6) domain family (N-terminal) member 8 [Source:MGI Symbol;Acc:MGI:1918573]	-0.824176	-0.550046	-0.526573	-0.327349	3.86803	2.11973	0.0953249	0.999896
ENSMUSG00000034487	68304	Poglut3	protein O-glucosyltransferase 3 [Source:MGI Symbol;Acc:MGI:1923765]	-0.871068	-0.501253	-0.499045	-0.376729	2.84975	2.11952	0.0953521	0.999896
ENSMUSG00000085584	209540	Rtl9	retrotransposon Gag like 9 [Source:MGI Symbol;Acc:MGI:2685231]	-0.517515	0.0655425	0.0209132	-0.129862	0.330435	2.11902	0.095417	0.999896
ENSMUSG00000021838	74480	Samd4	sterile alpha motif domain containing 4 [Source:MGI Symbol;Acc:MGI:1921730]	-0.422101	-0.137931	-0.233458	-0.189043	4.85153	2.11892	0.09543	0.999896
ENSMUSG00000029781	27055	Fkbp9	FK506 binding protein 9 [Source:MGI Symbol;Acc:MGI:1350921]	-0.471198	-0.29628	-0.331775	-0.25085	5.17107	2.11864	0.0954664	0.999896
ENSMUSG00000010607	66268	Pigyl	phosphatidylinositol glycan anchor biosynthesis, class Y-like [Source:MGI Symbol;Acc:MGI:1913518]	-0.0169374	-0.0653598	0.0165628	-0.278686	3.73396	2.11815	0.0955304	0.999896
ENSMUSG00000038473	70729	Nos1ap	nitric oxide synthase 1 (neuronal) adaptor protein [Source:MGI Symbol;Acc:MGI:1917979]	0.384801	0.201015	0.131046	0.113517	5.56635	2.11733	0.0956369	0.999896
ENSMUSG00000055937	70843	Krt28	keratin 28 [Source:MGI Symbol;Acc:MGI:1918093]	-0.685428	-0.636447	-1.29065	-0.588642	-1.94673	2.11699	0.0956806	0.999896
ENSMUSG00000002319	75751	Ipo4	importin 4 [Source:MGI Symbol;Acc:MGI:1923001]	0.165955	0.103683	0.0399234	0.0389395	6.77064	2.11668	0.095721	0.999896
ENSMUSG00000002233	11853	Rhoc	ras homolog family member C [Source:MGI Symbol;Acc:MGI:106028]	-0.584592	-0.346571	-0.212456	-0.10804	4.22581	2.11557	0.0958652	0.999896
ENSMUSG00000099481	102443350	Xndc1	Xrcc1 N-terminal domain containing 1 [Source:MGI Symbol;Acc:MGI:5546359]	0.206616	-0.0856155	0.0423553	0.101796	4.93698	2.11552	0.0958713	0.999896
ENSMUSG00000023952	56055	Gtpbp2	GTP binding protein 2 [Source:MGI Symbol;Acc:MGI:1860138]	0.236058	0.0455652	0.0525857	0.0561283	6.75497	2.11506	0.0959318	0.999896
ENSMUSG00000078588	381546	Ccdc24	coiled-coil domain containing 24 [Source:MGI Symbol;Acc:MGI:2685874]	0.299401	0.011415	-0.00320944	0.00179416	4.57917	2.11491	0.0959514	0.999896
ENSMUSG00000090691	100042100	Gm3667	predicted gene 3667 [Source:MGI Symbol;Acc:MGI:3781843]	0.355528	0.323755	0.297014	-0.210235	1.46669	2.11277	0.0962302	0.999896
ENSMUSG00000041594	70551	Tmtc4	transmembrane and tetratricopeptide repeat containing 4 [Source:MGI Symbol;Acc:MGI:1921050]	0.20622	0.280462	0.182147	0.0833161	4.38915	2.11236	0.0962836	0.999896
ENSMUSG00000034810	20272	Scn7a	sodium channel, voltage-gated, type VII, alpha [Source:MGI Symbol;Acc:MGI:102965]	-0.725567	-1.01246	-0.423518	-0.416759	-0.136217	2.11081	0.096486	0.999896
ENSMUSG00000038500	75210	Prr3	proline-rich polypeptide 3 [Source:MGI Symbol;Acc:MGI:1922460]	0.118401	0.042657	-0.0571557	-0.0766589	5.80536	2.11013	0.096575	0.999896
ENSMUSG00000028047	21827	Thbs3	thrombospondin 3 [Source:MGI Symbol;Acc:MGI:98739]	0.473642	0.379383	0.154259	0.0266127	5.40129	2.1096	0.0966446	0.999896
ENSMUSG00000030246	16832	Ldhb	lactate dehydrogenase B [Source:MGI Symbol;Acc:MGI:96763]	0.0208606	-0.243798	-0.114339	-0.115255	7.74452	2.10934	0.0966786	0.999896
ENSMUSG00000023967	68565	Mrps18a	mitochondrial ribosomal protein S18A [Source:MGI Symbol;Acc:MGI:1915815]	0.183474	0.0822078	0.194646	0.0897499	4.8414	2.10913	0.0967073	0.999896
ENSMUSG00000029307	13406	Dmp1	dentin matrix protein 1 [Source:MGI Symbol;Acc:MGI:94910]	-0.373205	-0.685108	-0.863739	-0.88638	0.477324	2.10896	0.0967285	0.999896
ENSMUSG00000027668	67414	Mfn1	mitofusin 1 [Source:MGI Symbol;Acc:MGI:1914664]	0.135117	0.0336088	-0.0530609	0.0730784	6.25684	2.1086	0.0967766	0.999896
ENSMUSG00000050357	234695	Carmil2	capping protein regulator and myosin 1 linker 2 [Source:MGI Symbol;Acc:MGI:2685431]	0.187069	-0.0472471	0.0186033	-0.135231	5.77961	2.10818	0.0968321	0.999896
ENSMUSG00000058163	432555	Gm5431	predicted gene 5431 [Source:MGI Symbol;Acc:MGI:3645205]	-0.938768	-1.01554	0.160678	0.365671	-2.17469	2.10672	0.0970239	0.999896
ENSMUSG00000019254	232807	Ppp1r12c	protein phosphatase 1, regulatory subunit 12C [Source:MGI Symbol;Acc:MGI:1924258]	0.174718	0.10128	0.00383626	0.0344237	6.91577	2.10666	0.0970312	0.999896
ENSMUSG00000002831	57435	Plin4	perilipin 4 [Source:MGI Symbol;Acc:MGI:1929709]	1.05605	0.517325	0.875294	0.0206769	0.105743	2.1063	0.0970785	0.999896
ENSMUSG00000062510	381318	Nsl1	NSL1, MIS12 kinetochore complex component [Source:MGI Symbol;Acc:MGI:2685830]	-0.14084	-0.33156	0.336562	0.371471	1.66263	2.10602	0.0971155	0.999896
ENSMUSG00000057729	19152	Prtn3	proteinase 3 [Source:MGI Symbol;Acc:MGI:893580]	0.349753	0.259185	0.160773	0.0124626	2.34872	2.10521	0.0972231	0.999896
ENSMUSG00000039137	73750	Whrn	whirlin [Source:MGI Symbol;Acc:MGI:2682003]	0.33315	0.0745081	0.255049	0.278885	5.29596	2.10507	0.0972407	0.999896
ENSMUSG00000022220	104110	Adcy4	adenylate cyclase 4 [Source:MGI Symbol;Acc:MGI:99674]	-0.96377	-0.32412	-0.471355	-0.0237246	2.31451	2.10434	0.0973378	0.999896
ENSMUSG00000044005	216456	Gls2	glutaminase 2 (liver, mitochondrial) [Source:MGI Symbol;Acc:MGI:2143539]	-0.294977	-0.394148	-0.347967	-0.42612	2.80145	2.10422	0.0973538	0.999896
ENSMUSG00000041633	207474	Kctd12b	potassium channel tetramerisation domain containing 12b [Source:MGI Symbol;Acc:MGI:2444667]	-0.875877	-0.643934	-0.316633	-0.444941	2.25998	2.10329	0.0974767	0.999896
ENSMUSG00000026860	227700	Sh3glb2	SH3-domain GRB2-like endophilin B2 [Source:MGI Symbol;Acc:MGI:2385131]	0.224963	0.106862	-0.00194783	-0.0418114	7.37572	2.10318	0.097491	0.999896
ENSMUSG00000045506	NA	A930002H24Rik	RIKEN cDNA A930002H24 gene [Source:MGI Symbol;Acc:MGI:2443151]	0.245977	-0.0695221	-0.308258	-0.700968	-1.48094	2.10298	0.097517	0.999896
ENSMUSG00000028944	108099	Prkag2	protein kinase, AMP-activated, gamma 2 non-catalytic subunit [Source:MGI Symbol;Acc:MGI:1336153]	0.241407	0.212752	0.0548831	0.108178	6.36648	2.10266	0.0975591	0.999896
ENSMUSG00000045064	72350	Zc2hc1c	zinc finger, C2HC-type containing 1C [Source:MGI Symbol;Acc:MGI:1919600]	0.241148	-0.215264	0.046139	0.221733	1.23661	2.10217	0.0976242	0.999896
ENSMUSG00000039048	235169	Foxred1	FAD-dependent oxidoreductase domain containing 1 [Source:MGI Symbol;Acc:MGI:2446262]	0.0840833	-0.141056	-0.10016	-0.0759878	4.99026	2.10212	0.0976308	0.999896
ENSMUSG00000034848	73668	Ttc21b	tetratricopeptide repeat domain 21B [Source:MGI Symbol;Acc:MGI:1920918]	0.194738	-0.03517	0.0778722	0.181163	4.10497	2.10142	0.0977237	0.999896
ENSMUSG00000078794	629378	Dact3	dishevelled-binding antagonist of beta-catenin 3 [Source:MGI Symbol;Acc:MGI:3654828]	0.181815	0.0736791	-0.0553304	-0.0489986	6.93375	2.10127	0.0977437	0.999896
ENSMUSG00000047126	67300	Cltc	clathrin, heavy polypeptide (Hc) [Source:MGI Symbol;Acc:MGI:2388633]	-0.0093879	0.0810397	0.104864	0.157648	8.89003	2.10046	0.0978511	0.999896
ENSMUSG00000068452	214593	Duox2	dual oxidase 2 [Source:MGI Symbol;Acc:MGI:3036280]	0.470447	0.413544	-0.287676	1.08991	-2.11493	2.10002	0.0979102	0.999896
ENSMUSG00000035929	15015	H2-Q4	histocompatibility 2, Q region locus 4 [Source:MGI Symbol;Acc:MGI:95933]	-0.752712	-0.416426	-0.369457	-0.103325	2.22105	2.1	0.0979129	0.999896
ENSMUSG00000047492	16326	Inhbe	inhibin beta-E [Source:MGI Symbol;Acc:MGI:109269]	0.918174	0.205638	0.643228	-0.274515	-2.05747	2.09997	0.097916	0.999896
ENSMUSG00000030921	20128	Trim30a	tripartite motif-containing 30A [Source:MGI Symbol;Acc:MGI:98178]	-0.931823	-0.294951	-0.152727	-0.229095	0.507334	2.09927	0.0980097	0.999896
ENSMUSG00000002393	13864	Nr2f6	nuclear receptor subfamily 2, group F, member 6 [Source:MGI Symbol;Acc:MGI:1352453]	-0.168145	-0.0754754	-0.202253	-0.183735	5.52315	2.09924	0.0980132	0.999896
ENSMUSG00000018752	619441	Tnfsfm13	tumor necrosis factor (ligand) superfamily, membrane-bound member 13 [Source:MGI Symbol;Acc:MGI:3845075]	-0.475452	-0.285478	-0.629728	-0.571942	2.63499	2.09814	0.0981599	0.999896
ENSMUSG00000051669	239691	AU021092	expressed sequence AU021092 [Source:MGI Symbol;Acc:MGI:2146559]	-0.583822	-0.17346	-0.284709	-0.153564	2.04852	2.09754	0.0982399	0.999896
ENSMUSG00000007655	12389	Cav1	caveolin 1, caveolae protein [Source:MGI Symbol;Acc:MGI:102709]	-1.29168	-0.835349	-0.846273	-0.647019	3.74212	2.09712	0.0982959	0.999896
ENSMUSG00000028383	72479	Hsdl2	hydroxysteroid dehydrogenase like 2 [Source:MGI Symbol;Acc:MGI:1919729]	-0.172834	-0.234367	-0.0615338	0.0219279	4.37128	2.09638	0.0983945	0.999896
ENSMUSG00000002324	56739	Rec8	REC8 meiotic recombination protein [Source:MGI Symbol;Acc:MGI:1929645]	0.436094	-0.467181	-0.00193433	0.150689	3.09498	2.09628	0.0984073	0.999896
ENSMUSG00000050856	11958	Atp5k	ATP synthase, H+ transporting, mitochondrial F1F0 complex, subunit E [Source:MGI Symbol;Acc:MGI:106636]	0.268642	0.22414	0.227247	0.0223573	4.85961	2.09627	0.0984094	0.999896
ENSMUSG00000029221	109108	Slc30a9	solute carrier family 30 (zinc transporter), member 9 [Source:MGI Symbol;Acc:MGI:1923690]	0.12123	0.0666725	0.0205554	0.072849	6.89407	2.09512	0.0985631	0.999896
ENSMUSG00000029141	20534	Slc4a1ap	solute carrier family 4 (anion exchanger), member 1, adaptor protein [Source:MGI Symbol;Acc:MGI:1196608]	0.0383762	0.0694417	0.0583597	0.194304	4.97754	2.09452	0.0986429	0.999896
ENSMUSG00000061313	72108	Ddhd2	DDHD domain containing 2 [Source:MGI Symbol;Acc:MGI:1919358]	0.160676	0.0917487	0.153197	0.0922403	5.94028	2.0945	0.0986457	0.999896
ENSMUSG00000059772	75764	Slx1b	SLX1 structure-specific endonuclease subunit homolog B (S. cerevisiae) [Source:MGI Symbol;Acc:MGI:1915220]	0.161713	0.113439	0.0490765	-0.139537	4.41707	2.092	0.0989812	0.999896
ENSMUSG00000039670	66431	Oxld1	oxidoreductase like domain containing 1 [Source:MGI Symbol;Acc:MGI:1913681]	-0.195905	0.191823	0.239959	-0.158207	1.63352	2.09165	0.0990286	0.999896
ENSMUSG00000049717	319583	Lig4	ligase IV, DNA, ATP-dependent [Source:MGI Symbol;Acc:MGI:1335098]	-0.00467301	0.00203928	0.135289	0.197279	3.87939	2.09153	0.0990448	0.999896
ENSMUSG00000038663	244091	Fsd2	fibronectin type III and SPRY domain containing 2 [Source:MGI Symbol;Acc:MGI:2444310]	0.0677008	0.815145	-0.219343	0.774963	-1.43925	2.09141	0.0990597	0.999896
ENSMUSG00000025461	244233	Scart1	scavenger receptor family member expressed on T cells 1 [Source:MGI Symbol;Acc:MGI:2443796]	0.41318	0.650607	-0.463255	0.628995	-2.22358	2.09093	0.0991245	0.999896
ENSMUSG00000032648	19309	Pygm	muscle glycogen phosphorylase [Source:MGI Symbol;Acc:MGI:97830]	-0.62595	-0.624742	-0.306159	-0.214224	2.8831	2.09038	0.0991985	0.999896
ENSMUSG00000013787	110147	Ehmt2	euchromatic histone lysine N-methyltransferase 2 [Source:MGI Symbol;Acc:MGI:2148922]	0.163984	0.137047	0.0330174	0.0130553	8.18374	2.09034	0.099204	0.999896
ENSMUSG00000033032	106877	Afap1l1	actin filament associated protein 1-like 1 [Source:MGI Symbol;Acc:MGI:2147199]	-0.648122	-0.333615	-0.337986	-0.40688	4.20067	2.09003	0.0992465	0.999896
ENSMUSG00000025612	12013	Bach1	BTB and CNC homology 1, basic leucine zipper transcription factor 1 [Source:MGI Symbol;Acc:MGI:894680]	-0.0172965	0.0624689	-0.0689922	0.142061	5.20148	2.08858	0.099442	0.999896
ENSMUSG00000024098	65960	Twsg1	twisted gastrulation BMP signaling modulator 1 [Source:MGI Symbol;Acc:MGI:2137520]	-0.218013	-0.0352817	-0.114159	0.00496503	5.52427	2.08841	0.0994645	0.999896
ENSMUSG00000027997	12368	Casp6	caspase 6 [Source:MGI Symbol;Acc:MGI:1312921]	-0.169881	0.027017	-0.252698	-0.0820512	2.71135	2.08676	0.0996878	0.999896
ENSMUSG00000021319	20379	Sfrp4	secreted frizzled-related protein 4 [Source:MGI Symbol;Acc:MGI:892010]	-0.250557	-0.765455	-0.0878205	-0.621063	0.965425	2.08534	0.0998788	0.999896
ENSMUSG00000010095	17254	Slc3a2	solute carrier family 3 (activators of dibasic and neutral amino acid transport), member 2 [Source:MGI Symbol;Acc:MGI:96955]	-0.420269	-0.245516	-0.209649	-0.215159	6.73252	2.08532	0.0998817	0.999896
ENSMUSG00000062210	106869	Tnfaip8	tumor necrosis factor, alpha-induced protein 8 [Source:MGI Symbol;Acc:MGI:2147191]	-0.0937077	-0.0691293	0.0898621	0.275855	3.4823	2.08496	0.0999316	0.999896
ENSMUSG00000020899	237823	Pfas	phosphoribosylformylglycinamidine synthase (FGAR amidotransferase) [Source:MGI Symbol;Acc:MGI:2684864]	0.208109	0.0780267	0.0258627	0.0310563	5.62903	2.08361	0.100115	0.999896
ENSMUSG00000031196	14069	F8	coagulation factor VIII [Source:MGI Symbol;Acc:MGI:88383]	0.468533	-0.0888319	0.415434	0.249586	0.83632	2.08346	0.100134	0.999896
ENSMUSG00000037316	67384	Bag4	BCL2-associated athanogene 4 [Source:MGI Symbol;Acc:MGI:1914634]	0.123038	0.15646	0.131464	0.0935138	5.83902	2.08332	0.100154	0.999896
ENSMUSG00000024538	19038	Ppic	peptidylprolyl isomerase C [Source:MGI Symbol;Acc:MGI:97751]	-1.07875	-0.662879	-0.625524	-0.665942	2.76094	2.08325	0.100163	0.999896
ENSMUSG00000009876	84682	Cox4i2	cytochrome c oxidase subunit 4I2 [Source:MGI Symbol;Acc:MGI:2135755]	-0.642287	-0.351188	-0.522983	-0.567755	0.441573	2.08213	0.100315	0.999896
ENSMUSG00000061524	22772	Zic2	zinc finger protein of the cerebellum 2 [Source:MGI Symbol;Acc:MGI:106679]	-0.984209	-1.07969	-0.498578	-0.257429	4.85034	2.08199	0.100334	0.999896
ENSMUSG00000041420	17537	Meis3	Meis homeobox 3 [Source:MGI Symbol;Acc:MGI:108519]	0.243216	0.187136	0.0850881	-0.0287751	5.71067	2.08197	0.100337	0.999896
ENSMUSG00000037416	240283	Dmxl1	Dmx-like 1 [Source:MGI Symbol;Acc:MGI:2443926]	0.14642	0.130169	0.161639	0.291511	5.86914	2.08172	0.100371	0.999896
ENSMUSG00000000708	18519	Kat2b	K(lysine) acetyltransferase 2B [Source:MGI Symbol;Acc:MGI:1343094]	0.0469685	-0.168781	-0.055734	0.193001	4.42019	2.08136	0.10042	0.999896
ENSMUSG00000057093	112415	Zfp607b	zinc finger protein 607B [Source:MGI Symbol;Acc:MGI:2148237]	0.27463	0.169983	0.210781	0.0614786	3.68116	2.0812	0.100442	0.999896
ENSMUSG00000006920	14055	Ezh1	enhancer of zeste 1 polycomb repressive complex 2 subunit [Source:MGI Symbol;Acc:MGI:1097695]	0.227042	0.178258	0.116374	0.142777	5.44325	2.081	0.100469	0.999896
ENSMUSG00000023008	22379	Fmnl3	formin-like 3 [Source:MGI Symbol;Acc:MGI:109569]	-0.270339	-0.0465823	0.0447267	-0.0805453	4.63253	2.08076	0.100502	0.999896
ENSMUSG00000019578	66530	Ubxn6	UBX domain protein 6 [Source:MGI Symbol;Acc:MGI:1913780]	0.0816767	0.106643	0.0754678	-0.0291225	6.51872	2.08024	0.100573	0.999896
ENSMUSG00000043110	320974	Lrrn4	leucine rich repeat neuronal 4 [Source:MGI Symbol;Acc:MGI:2445154]	0.122096	-0.198669	0.227475	1.00694	-1.52058	2.07966	0.100652	0.999896
ENSMUSG00000030866	26918	Ern2	endoplasmic reticulum (ER) to nucleus signalling 2 [Source:MGI Symbol;Acc:MGI:1349436]	1.12671	-0.0475302	0.614058	0.0566361	-0.80307	2.07941	0.100686	0.999896
ENSMUSG00000048445	71276	Ccdc57	coiled-coil domain containing 57 [Source:MGI Symbol;Acc:MGI:1918526]	0.331345	0.23776	0.145463	0.116605	3.49946	2.07872	0.100781	0.999896
ENSMUSG00000028465	21894	Tln1	talin 1 [Source:MGI Symbol;Acc:MGI:1099832]	-0.308004	-0.143098	-0.134722	-0.0769097	6.25502	2.07778	0.100909	0.999896
ENSMUSG00000070705	434156	Eid2b	EP300 interacting inhibitor of differentiation 2B [Source:MGI Symbol;Acc:MGI:1924095]	0.147933	0.0592675	0.0823946	-0.105818	5.01334	2.07746	0.100953	0.999896
ENSMUSG00000004815	110524	Dgkq	diacylglycerol kinase, theta [Source:MGI Symbol;Acc:MGI:102918]	0.183827	0.000618993	0.0506025	-0.0284741	6.09446	2.07702	0.101013	0.999896
ENSMUSG00000045176	71923	Borcs6	BLOC-1 related complex subunit 6 [Source:MGI Symbol;Acc:MGI:1919173]	0.0446983	-0.0599383	-0.138044	-0.242144	4.56892	2.07582	0.101178	0.999896
ENSMUSG00000003420	14132	Fcgrt	Fc fragment of IgG receptor and transporter [Source:MGI Symbol;Acc:MGI:103017]	-1.50436	-1.15634	-1.14482	-1.03945	3.52393	2.07574	0.101189	0.999896
ENSMUSG00000025534	110006	Gusb	glucuronidase, beta [Source:MGI Symbol;Acc:MGI:95872]	-0.315897	-0.380249	-0.286575	-0.36888	3.90179	2.07431	0.101386	0.999896
ENSMUSG00000000028	12544	Cdc45	cell division cycle 45 [Source:MGI Symbol;Acc:MGI:1338073]	-0.223096	-0.44374	-0.0478458	0.165275	2.0929	2.07377	0.101459	0.999896
ENSMUSG00000049690	210356	Nckap5	NCK-associated protein 5 [Source:MGI Symbol;Acc:MGI:2686394]	-0.0288532	0.224256	0.268078	0.392839	3.57303	2.07274	0.101601	0.999896
ENSMUSG00000050944	319634	Efcab5	EF-hand calcium binding domain 5 [Source:MGI Symbol;Acc:MGI:2442440]	0.0124829	0.0831391	0.368618	0.358379	2.0942	2.07155	0.101766	0.999896
ENSMUSG00000061838	20917	Suclg2	succinate-Coenzyme A ligase, GDP-forming, beta subunit [Source:MGI Symbol;Acc:MGI:1306824]	-0.454157	-0.38838	-0.112538	-0.10431	3.74461	2.07054	0.101906	0.999896
ENSMUSG00000027961	109245	Lrrc39	leucine rich repeat containing 39 [Source:MGI Symbol;Acc:MGI:1924557]	0.320155	0.210183	0.213455	-0.0363946	2.66664	2.0695	0.102049	0.999896
ENSMUSG00000101578	171250	Vmn1r206	vomeronasal 1 receptor 206 [Source:MGI Symbol;Acc:MGI:2159665]	-0.0181136	-0.0318617	0.162991	1.07369	-2.5924	2.06892	0.10213	0.999896
ENSMUSG00000030536	29875	Iqgap1	IQ motif containing GTPase activating protein 1 [Source:MGI Symbol;Acc:MGI:1352757]	-0.235816	-0.0613917	0.00133297	0.0317037	5.46467	2.06804	0.102251	0.999896
ENSMUSG00000029598	71772	Plbd2	phospholipase B domain containing 2 [Source:MGI Symbol;Acc:MGI:1919022]	0.133901	0.0253355	-0.0133851	-0.107718	5.85582	2.06771	0.102297	0.999896
ENSMUSG00000024787	69024	Snx15	sorting nexin 15 [Source:MGI Symbol;Acc:MGI:1916274]	0.1074	0.0307983	0.0199668	-0.0903348	4.97744	2.06742	0.102338	0.999896
ENSMUSG00000036026	224807	Tmem63b	transmembrane protein 63b [Source:MGI Symbol;Acc:MGI:2387609]	0.230144	0.120194	0.0991156	0.0288902	7.75344	2.06716	0.102374	0.999896
ENSMUSG00000024231	71745	Cul2	cullin 2 [Source:MGI Symbol;Acc:MGI:1918995]	-0.0699432	0.0595989	-0.0280403	0.0694552	5.82629	2.06656	0.102457	0.999896
ENSMUSG00000028671	74246	Gale	galactose-4-epimerase, UDP [Source:MGI Symbol;Acc:MGI:1921496]	0.0420362	-0.154961	-0.0604276	-0.259325	4.11638	2.06597	0.102538	0.999896
ENSMUSG00000022791	51789	Tnk2	tyrosine kinase, non-receptor, 2 [Source:MGI Symbol;Acc:MGI:1858308]	0.146338	-0.0145478	-0.0165363	-0.0659147	7.47939	2.06577	0.102567	0.999896
ENSMUSG00000033491	244954	Prss35	protease, serine 35 [Source:MGI Symbol;Acc:MGI:2444800]	0.139885	-0.204884	-0.454122	-0.256815	2.31238	2.06533	0.102628	0.999896
ENSMUSG00000030672	17907	Mylpf	myosin light chain, phosphorylatable, fast skeletal muscle [Source:MGI Symbol;Acc:MGI:97273]	-0.462349	-0.850783	-0.959227	-0.300692	-0.599568	2.0653	0.102631	0.999896
ENSMUSG00000030560	13032	Ctsc	cathepsin C [Source:MGI Symbol;Acc:MGI:109553]	-0.861426	-0.49589	-0.522968	-0.274261	2.84531	2.06502	0.102671	0.999896
ENSMUSG00000032281	94180	Acsbg1	acyl-CoA synthetase bubblegum family member 1 [Source:MGI Symbol;Acc:MGI:2385656]	0.182207	-0.159942	-0.0699782	-0.0358969	5.84878	2.06488	0.102691	0.999896
ENSMUSG00000020251	74782	Glt8d2	glycosyltransferase 8 domain containing 2 [Source:MGI Symbol;Acc:MGI:1922032]	-0.576569	-0.532309	-0.291465	-0.209219	2.17715	2.06429	0.102773	0.999896
ENSMUSG00000015202	215748	Cnksr3	Cnksr family member 3 [Source:MGI Symbol;Acc:MGI:2674130]	-0.41517	-0.589663	0.120887	-0.0223523	2.69142	2.06375	0.102848	0.999896
ENSMUSG00000041995	72114	Zbed3	zinc finger, BED type containing 3 [Source:MGI Symbol;Acc:MGI:1919364]	-0.0978055	-0.328438	-0.023887	-0.032029	3.93171	2.0634	0.102897	0.999896
ENSMUSG00000040220	104346	Gas8	growth arrest specific 8 [Source:MGI Symbol;Acc:MGI:1202386]	0.221797	0.0823205	0.0751746	0.0848103	4.99577	2.06319	0.102926	0.999896
ENSMUSG00000079386	100169868	Gm3173	predicted gene 3173 [Source:MGI Symbol;Acc:MGI:3781352]	0.77279	-0.0345343	-0.0544791	-0.0204207	-1.85842	2.06289	0.102968	0.999896
ENSMUSG00000005267	170740	Zfp287	zinc finger protein 287 [Source:MGI Symbol;Acc:MGI:2176561]	0.140882	0.238923	0.080308	0.078372	4.14854	2.06249	0.103025	0.999896
ENSMUSG00000037818	269423	Abhd18	abhydrolase domain containing 18 [Source:MGI Symbol;Acc:MGI:1915468]	0.300784	0.0677047	0.0256274	-0.0437064	4.01591	2.06244	0.103032	0.999896
ENSMUSG00000020153	75406	Ndufs7	NADH:ubiquinone oxidoreductase core subunit S7 [Source:MGI Symbol;Acc:MGI:1922656]	0.0892831	-0.00287333	0.0993613	-0.0549881	5.92717	2.06106	0.103224	0.999896
ENSMUSG00000032750	210710	Gab3	growth factor receptor bound protein 2-associated protein 3 [Source:MGI Symbol;Acc:MGI:2387324]	-0.494975	-0.463078	-0.594455	-0.568376	-0.125709	2.06096	0.103238	0.999896
ENSMUSG00000027236	78655	Eif3j1	eukaryotic translation initiation factor 3, subunit J1 [Source:MGI Symbol;Acc:MGI:1925905]	0.0858431	0.07045	0.01311	0.167892	5.6273	2.06095	0.10324	0.999896
ENSMUSG00000042729	107071	Wdr74	WD repeat domain 74 [Source:MGI Symbol;Acc:MGI:2147427]	0.188302	0.1155	0.0697175	0.0329537	4.68944	2.06089	0.103248	0.999896
ENSMUSG00000040693	227394	Slco4c1	solute carrier organic anion transporter family, member 4C1 [Source:MGI Symbol;Acc:MGI:2442784]	0.539734	0.263239	0.0916937	0.430437	1.52163	2.06056	0.103295	0.999896
ENSMUSG00000020333	216739	Acsl6	acyl-CoA synthetase long-chain family member 6 [Source:MGI Symbol;Acc:MGI:894291]	0.222072	0.0724353	0.0311168	0.0681052	7.28032	2.05997	0.103377	0.999896
ENSMUSG00000025505	71448	Tmem80	transmembrane protein 80 [Source:MGI Symbol;Acc:MGI:1918698]	0.205419	-0.0670467	0.0662746	0.032788	4.61332	2.05889	0.103529	0.999896
ENSMUSG00000031503	12827	Col4a2	collagen, type IV, alpha 2 [Source:MGI Symbol;Acc:MGI:88455]	-1.0537	-0.519812	-0.596108	-0.619415	7.278	2.05882	0.103539	0.999896
ENSMUSG00000020656	195733	Grhl1	grainyhead like transcription factor 1 [Source:MGI Symbol;Acc:MGI:2182540]	-0.941002	-0.61993	-0.524968	-0.417343	1.88693	2.05852	0.10358	0.999896
ENSMUSG00000115293	110599584	Gm49333	predicted gene, 49333 [Source:MGI Symbol;Acc:MGI:6121518]	0.283889	-0.130491	-0.00391808	-0.053534	4.67068	2.05814	0.103634	0.999896
ENSMUSG00000027939	77595	Nup210l	nucleoporin 210-like [Source:MGI Symbol;Acc:MGI:1924845]	0.081162	-0.238062	-0.664547	0.162108	0.440466	2.0575	0.103723	0.999896
ENSMUSG00000063820	384185	Arl9	ADP-ribosylation factor-like 9 [Source:MGI Symbol;Acc:MGI:1915496]	-0.0485497	-0.355575	-0.604513	-0.983633	-1.76033	2.0575	0.103724	0.999896
ENSMUSG00000026466	208263	Tor1aip1	torsin A interacting protein 1 [Source:MGI Symbol;Acc:MGI:3582693]	-0.159801	-0.143058	-0.0798434	0.0212295	4.87569	2.05728	0.103754	0.999896
ENSMUSG00000051469	59057	Zfp24	zinc finger protein 24 [Source:MGI Symbol;Acc:MGI:1929704]	-0.198733	-0.109779	0.0162889	0.0151009	5.47893	2.05596	0.10394	0.999896
ENSMUSG00000032119	102423	Hinfp	histone H4 transcription factor [Source:MGI Symbol;Acc:MGI:2429620]	0.235378	0.0665563	0.0149258	0.127408	5.01553	2.05526	0.10404	0.999896
ENSMUSG00000039958	320204	Etfbkmt	electron transfer flavoprotein beta subunit lysine methyltransferase [Source:MGI Symbol;Acc:MGI:2443575]	0.200498	-0.284284	0.0792244	0.191641	1.40052	2.05511	0.10406	0.999896
ENSMUSG00000002250	19015	Ppard	peroxisome proliferator activator receptor delta [Source:MGI Symbol;Acc:MGI:101884]	-0.458532	-0.281103	-0.152469	-0.195309	4.63342	2.05454	0.104141	0.999896
ENSMUSG00000027466	24105	Rbck1	RanBP-type and C3HC4-type zinc finger containing 1 [Source:MGI Symbol;Acc:MGI:1344372]	0.173993	0.0589957	0.0362858	-0.0118159	6.6144	2.05427	0.104179	0.999896
ENSMUSG00000032458	50797	Copb2	coatomer protein complex, subunit beta 2 (beta prime) [Source:MGI Symbol;Acc:MGI:1354962]	-0.0533793	0.0263956	0.0749096	0.067222	6.56379	2.0531	0.104345	0.999896
ENSMUSG00000018570	70419	2810408A11Rik	RIKEN cDNA 2810408A11 gene [Source:MGI Symbol;Acc:MGI:1917669]	0.105455	-0.180839	0.130754	-0.560489	1.25907	2.05264	0.10441	0.999896
ENSMUSG00000001946	69524	Esam	endothelial cell-specific adhesion molecule [Source:MGI Symbol;Acc:MGI:1916774]	-0.945699	-0.346081	-0.339802	-0.33679	4.15905	2.05159	0.104558	0.999896
ENSMUSG00000033082	243653	Clec1a	C-type lectin domain family 1, member a [Source:MGI Symbol;Acc:MGI:2444151]	-1.16642	-0.598437	-0.28579	-0.379751	0.0144074	2.05156	0.104563	0.999896
ENSMUSG00000060180	544791	Myh13	myosin, heavy polypeptide 13, skeletal muscle [Source:MGI Symbol;Acc:MGI:1339967]	0.776343	0.958678	0.729631	1.25354	-1.74312	2.0511	0.104628	0.999896
ENSMUSG00000063511	20637	Snrnp70	small nuclear ribonucleoprotein 70 (U1) [Source:MGI Symbol;Acc:MGI:98341]	0.231954	0.012337	0.0366121	0.00163634	8.76592	2.05004	0.104779	0.999896
ENSMUSG00000024349	72512	Sting1	stimulator of interferon response cGAMP interactor 1 [Source:MGI Symbol;Acc:MGI:1919762]	-1.0952	-0.693855	-0.890434	-0.620122	0.899261	2.04961	0.10484	0.999896
ENSMUSG00000040043	56516	Rbms2	RNA binding motif, single stranded interacting protein 2 [Source:MGI Symbol;Acc:MGI:1861776]	-0.435557	-0.285054	-0.294786	-0.193529	3.45135	2.0492	0.104897	0.999896
ENSMUSG00000044788	328035	Fads6	fatty acid desaturase domain family, member 6 [Source:MGI Symbol;Acc:MGI:3039592]	0.139295	-0.281049	-0.126622	-0.242002	3.65325	2.04902	0.104923	0.999896
ENSMUSG00000001143	214895	Lman2l	lectin, mannose-binding 2-like [Source:MGI Symbol;Acc:MGI:2443010]	0.228372	0.0399235	0.0631614	0.147357	5.7177	2.04882	0.104952	0.999896
ENSMUSG00000028343	76299	Erp44	endoplasmic reticulum protein 44 [Source:MGI Symbol;Acc:MGI:1923549]	-0.132625	-0.0811881	-0.0940369	0.0772602	5.02371	2.04882	0.104952	0.999896
ENSMUSG00000032077	215051	Bud13	BUD13 homolog [Source:MGI Symbol;Acc:MGI:2443443]	0.228596	0.0893158	0.149578	0.0970889	3.69585	2.04787	0.105088	0.999896
ENSMUSG00000110404	100045778	Rnf223	ring finger 223 [Source:MGI Symbol;Acc:MGI:3588193]	-0.125458	-0.30456	-0.217789	0.374868	0.516653	2.04747	0.105145	0.999896
ENSMUSG00000076441	11898	Ass1	argininosuccinate synthetase 1 [Source:MGI Symbol;Acc:MGI:88090]	0.155924	0.216629	0.355074	0.246101	3.4108	2.04744	0.105149	0.999896
ENSMUSG00000029056	269614	Pank4	pantothenate kinase 4 [Source:MGI Symbol;Acc:MGI:2387466]	0.174706	0.104096	0.0471305	0.0170345	5.55835	2.04712	0.105194	0.999896
ENSMUSG00000031584	14782	Gsr	glutathione reductase [Source:MGI Symbol;Acc:MGI:95804]	0.128986	0.101513	0.0558026	-0.0921961	4.71257	2.04704	0.105206	0.999896
ENSMUSG00000026817	11636	Ak1	adenylate kinase 1 [Source:MGI Symbol;Acc:MGI:87977]	0.287233	0.19319	0.109314	0.0499998	6.21269	2.04652	0.10528	0.999896
ENSMUSG00000091119	100039139	Ccdc152	coiled-coil domain containing 152 [Source:MGI Symbol;Acc:MGI:3641617]	-1.41821	-1.00698	-0.77784	-0.695747	4.25941	2.04529	0.105456	0.999896
ENSMUSG00000051323	279653	Pcdh19	protocadherin 19 [Source:MGI Symbol;Acc:MGI:2685563]	-0.0936651	0.243319	0.194923	0.287629	5.93716	2.04427	0.105602	0.999896
ENSMUSG00000025978	74013	Rftn2	raftlin family member 2 [Source:MGI Symbol;Acc:MGI:1921263]	-0.167573	-0.253506	-0.0706904	-0.0501407	4.3079	2.04417	0.105616	0.999896
ENSMUSG00000028999	72772	Rint1	RAD50 interactor 1 [Source:MGI Symbol;Acc:MGI:1916233]	0.0675565	0.020833	-0.0214837	0.17453	4.25436	2.04316	0.105761	0.999896
ENSMUSG00000047193	110350	Dync2h1	dynein cytoplasmic 2 heavy chain 1 [Source:MGI Symbol;Acc:MGI:107736]	0.129731	0.136606	0.186648	0.333755	5.36247	2.0428	0.105813	0.999896
ENSMUSG00000025921	98711	Rdh10	retinol dehydrogenase 10 (all-trans) [Source:MGI Symbol;Acc:MGI:1924238]	-0.521814	-0.400395	-0.238066	-0.448885	3.67923	2.04263	0.105837	0.999896
ENSMUSG00000020865	76408	Abcc3	ATP-binding cassette, sub-family C (CFTR/MRP), member 3 [Source:MGI Symbol;Acc:MGI:1923658]	-0.601305	-0.591456	-0.647519	-0.295651	0.702576	2.04255	0.105849	0.999896
ENSMUSG00000022792	70120	Yars2	tyrosyl-tRNA synthetase 2 (mitochondrial) [Source:MGI Symbol;Acc:MGI:1917370]	0.212855	0.107892	0.0921635	0.0333852	4.05851	2.0423	0.105884	0.999896
ENSMUSG00000020432	21452	Tcn2	transcobalamin 2 [Source:MGI Symbol;Acc:MGI:98534]	-0.691864	-0.481337	-0.514955	-0.277917	3.56757	2.04201	0.105926	0.999896
ENSMUSG00000048924	76041	Ccdc125	coiled-coil domain containing 125 [Source:MGI Symbol;Acc:MGI:1923291]	-0.284198	-0.466443	-0.0858566	-0.0232507	1.40923	2.04108	0.10606	0.999896
ENSMUSG00000028949	66993	Smarcd3	SWI/SNF related, matrix associated, actin dependent regulator of chromatin, subfamily d, member 3 [Source:MGI Symbol;Acc:MGI:1914243]	0.182197	0.0989971	0.0712498	0.00577326	7.24315	2.03917	0.106335	0.999896
ENSMUSG00000019734	353499	Tmc4	transmembrane channel-like gene family 4 [Source:MGI Symbol;Acc:MGI:2669035]	0.0434055	-0.0563856	-0.48799	-0.152178	3.13074	2.03913	0.10634	0.999896
ENSMUSG00000027712	11747	Anxa5	annexin A5 [Source:MGI Symbol;Acc:MGI:106008]	-0.669186	-0.577088	-0.55328	-0.488836	4.70654	2.03888	0.106377	0.999896
ENSMUSG00000050700	280635	Emilin3	elastin microfibril interfacer 3 [Source:MGI Symbol;Acc:MGI:2389142]	-0.754276	-0.631961	-0.222822	-1.16904	-0.889385	2.03862	0.106414	0.999896
ENSMUSG00000017493	16010	Igfbp4	insulin-like growth factor binding protein 4 [Source:MGI Symbol;Acc:MGI:96439]	-0.675233	-0.334052	-0.390733	-0.491679	6.56401	2.03861	0.106415	0.999896
ENSMUSG00000040649	108653	Rimklb	ribosomal modification protein rimK-like family member B [Source:MGI Symbol;Acc:MGI:1918325]	0.195711	0.202984	0.168913	0.0240174	6.72233	2.0383	0.10646	0.999896
ENSMUSG00000041354	19732	Rgl2	ral guanine nucleotide dissociation stimulator-like 2 [Source:MGI Symbol;Acc:MGI:107483]	0.0966412	-0.129898	-0.0550646	-0.156709	6.41972	2.03806	0.106496	0.999896
ENSMUSG00000020773	217333	Trim47	tripartite motif-containing 47 [Source:MGI Symbol;Acc:MGI:1917374]	-0.78264	-0.666307	-0.576527	-0.327742	2.64956	2.03768	0.10655	0.999896
ENSMUSG00000086022	209550	Rad51ap2	RAD51 associated protein 2 [Source:MGI Symbol;Acc:MGI:3644580]	-0.169599	0.371784	0.120631	-0.627865	-0.197996	2.03742	0.106588	0.999896
ENSMUSG00000000915	29816	Hip1r	huntingtin interacting protein 1 related [Source:MGI Symbol;Acc:MGI:1352504]	0.0389732	-0.0799536	-0.0143682	-0.121058	6.96763	2.03698	0.106652	0.999896
ENSMUSG00000002948	26400	Map2k7	mitogen-activated protein kinase kinase 7 [Source:MGI Symbol;Acc:MGI:1346871]	0.16383	0.0794467	0.0250548	-0.0384768	6.43473	2.03692	0.106659	0.999896
ENSMUSG00000020312	216148	Shc2	SHC (Src homology 2 domain containing) transforming protein 2 [Source:MGI Symbol;Acc:MGI:106180]	0.364054	0.226189	0.179344	0.0944685	5.94113	2.03631	0.106748	0.999896
ENSMUSG00000020216	71912	Jsrp1	junctional sarcoplasmic reticulum protein 1 [Source:MGI Symbol;Acc:MGI:1916700]	0.609575	0.705023	0.655859	0.363946	0.357158	2.03606	0.106784	0.999896
ENSMUSG00000024232	68010	Bambi	BMP and activin membrane-bound inhibitor [Source:MGI Symbol;Acc:MGI:1915260]	-0.729541	-0.486991	-0.609246	-0.690146	2.07262	2.03571	0.106834	0.999896
ENSMUSG00000024150	193813	Mcfd2	multiple coagulation factor deficiency 2 [Source:MGI Symbol;Acc:MGI:2183439]	-0.102983	-0.17585	-0.0385065	-0.0117003	5.05195	2.03555	0.106858	0.999896
ENSMUSG00000031273	94216	Col4a6	collagen, type IV, alpha 6 [Source:MGI Symbol;Acc:MGI:2152695]	-1.4559	-0.461925	-0.63618	-0.430166	2.13203	2.03552	0.106862	0.999896
ENSMUSG00000008999	12162	Bmp7	bone morphogenetic protein 7 [Source:MGI Symbol;Acc:MGI:103302]	-1.30248	-0.953043	-1.12436	-0.577209	3.8234	2.03547	0.106869	0.999896
ENSMUSG00000069917	110257	Hba-a2	hemoglobin alpha, adult chain 2 [Source:MGI Symbol;Acc:MGI:96016]	-0.906538	-0.569337	-0.297332	-1.16808	3.74461	2.03513	0.106918	0.999896
ENSMUSG00000036036	22715	Zfp57	zinc finger protein 57 [Source:MGI Symbol;Acc:MGI:99204]	0.309128	0.183094	-0.0440938	0.234217	6.18601	2.03496	0.106944	0.999896
ENSMUSG00000041390	16543	Mdfic	MyoD family inhibitor domain containing [Source:MGI Symbol;Acc:MGI:104611]	-0.720529	-0.303719	-0.355788	-0.291028	2.26999	2.03485	0.10696	0.999896
ENSMUSG00000020457	13494	Drg1	developmentally regulated GTP binding protein 1 [Source:MGI Symbol;Acc:MGI:1343297]	-0.0164167	0.0216688	0.115643	-0.0634104	6.01353	2.03427	0.107043	0.999896
ENSMUSG00000040296	230073	Ddx58	DEAD/H box helicase 58 [Source:MGI Symbol;Acc:MGI:2442858]	-0.897582	-0.473115	-0.516724	-0.421005	2.16758	2.03422	0.10705	0.999896
ENSMUSG00000057842	218314	Zfp595	zinc finger protein 595 [Source:MGI Symbol;Acc:MGI:3040707]	-0.0179833	0.123176	-0.239193	0.162471	1.65239	2.03369	0.107128	0.999896
ENSMUSG00000078695	217149	Cisd3	CDGSH iron sulfur domain 3 [Source:MGI Symbol;Acc:MGI:101788]	0.437695	0.135442	0.285466	0.184487	3.18361	2.0331	0.107214	0.999896
ENSMUSG00000038146	18131	Notch3	notch 3 [Source:MGI Symbol;Acc:MGI:99460]	-0.275254	-0.120044	0.135062	0.0281064	5.37745	2.03234	0.107324	0.999896
ENSMUSG00000028759	15441	Hp1bp3	heterochromatin protein 1, binding protein 3 [Source:MGI Symbol;Acc:MGI:109369]	0.146314	0.107883	0.108272	0.0435387	8.09666	2.03228	0.107333	0.999896
ENSMUSG00000021018	245841	Polr2h	polymerase (RNA) II (DNA directed) polypeptide H [Source:MGI Symbol;Acc:MGI:2384309]	0.223072	0.166822	0.0974781	0.091982	4.01284	2.03111	0.107503	0.999896
ENSMUSG00000041801	27280	Phlda3	pleckstrin homology like domain, family A, member 3 [Source:MGI Symbol;Acc:MGI:1351485]	-0.0598048	-0.153909	-0.248033	-0.27943	4.22853	2.02946	0.107743	0.999896
ENSMUSG00000028370	18491	Pappa	pregnancy-associated plasma protein A [Source:MGI Symbol;Acc:MGI:97479]	-0.209026	-0.734214	-0.442872	0.704185	0.491326	2.02852	0.107882	0.999896
ENSMUSG00000038838	68915	Vars2	valyl-tRNA synthetase 2, mitochondrial [Source:MGI Symbol;Acc:MGI:1916165]	0.126274	0.048012	-0.0195447	-0.0613536	5.14915	2.02829	0.107915	0.999896
ENSMUSG00000034544	66880	Rsrc1	arginine/serine-rich coiled-coil 1 [Source:MGI Symbol;Acc:MGI:1914130]	0.180936	0.0337665	0.076923	0.043884	5.18703	2.02798	0.10796	0.999896
ENSMUSG00000034118	22021	Tpst1	protein-tyrosine sulfotransferase 1 [Source:MGI Symbol;Acc:MGI:1298231]	-0.281131	-0.126443	-0.143994	-0.0966976	4.88634	2.02766	0.108007	0.999896
ENSMUSG00000074673	74711	Ttll9	tubulin tyrosine ligase-like family, member 9 [Source:MGI Symbol;Acc:MGI:1913589]	0.389774	0.121983	0.0453698	-0.174618	0.809394	2.0271	0.108089	0.999896
ENSMUSG00000107482	NA	Etfbl	electron transferring flavoprotein, beta polypeptide like [Source:MGI Symbol;Acc:MGI:5753809]	-0.268342	-0.277035	-0.0920306	-0.0799104	4.38124	2.02658	0.108165	0.999896
ENSMUSG00000090523	71683	Gypc	glycophorin C [Source:MGI Symbol;Acc:MGI:1098566]	-0.844839	-0.556021	-0.588186	-0.419423	1.92415	2.0255	0.108324	0.999896
ENSMUSG00000097918	226439	Ascl5	achaete-scute family bHLH transcription factor 5 [Source:MGI Symbol;Acc:MGI:2685043]	0.254806	0.179508	0.477617	-0.52666	-1.53063	2.02485	0.10842	0.999896
ENSMUSG00000090129	634104	Olfr287	olfactory receptor 287 [Source:MGI Symbol;Acc:MGI:3030121]	-0.0346261	-0.757565	0.0940173	0.0462475	-1.14213	2.02437	0.10849	0.999896
ENSMUSG00000031344	57249	Gabrq	gamma-aminobutyric acid (GABA) A receptor, subunit theta [Source:MGI Symbol;Acc:MGI:1888498]	-0.26253	-0.325563	0.339207	0.204349	1.19331	2.0242	0.108515	0.999896
ENSMUSG00000035601	69934	Trmt10b	tRNA methyltransferase 10B [Source:MGI Symbol;Acc:MGI:1917184]	0.210009	0.21933	0.108456	0.156772	3.6072	2.02384	0.108568	0.999896
ENSMUSG00000038507	243771	Parp12	poly (ADP-ribose) polymerase family, member 12 [Source:MGI Symbol;Acc:MGI:2143990]	-0.650065	-0.430028	-0.329084	-0.25564	2.91744	2.02302	0.108688	0.999896
ENSMUSG00000034445	225912	Cyb561a3	cytochrome b561 family, member A3 [Source:MGI Symbol;Acc:MGI:2686925]	0.1288	0.233091	0.0865115	0.00378946	4.21103	2.02302	0.108688	0.999896
ENSMUSG00000035476	66724	Tab3	TGF-beta activated kinase 1/MAP3K7 binding protein 3 [Source:MGI Symbol;Acc:MGI:1913974]	0.0607194	0.140488	0.192225	0.126142	4.9623	2.02292	0.108703	0.999896
ENSMUSG00000048503	235300	Tlcd5	TLC domain containing 5 [Source:MGI Symbol;Acc:MGI:2685030]	0.272736	0.0774053	0.057486	0.138178	4.46551	2.02227	0.108799	0.999896
ENSMUSG00000020692	217011	Nle1	notchless homolog 1 [Source:MGI Symbol;Acc:MGI:2429770]	0.191337	0.105385	0.0236157	0.0281467	4.25085	2.02051	0.10906	0.999896
ENSMUSG00000061207	54402	Stk19	serine/threonine kinase 19 [Source:MGI Symbol;Acc:MGI:1860085]	0.153349	0.0139772	-0.0148265	-0.091746	5.05494	2.01974	0.109173	0.999896
ENSMUSG00000020021	13998	Fgd6	FYVE, RhoGEF and PH domain containing 6 [Source:MGI Symbol;Acc:MGI:1261419]	-0.484801	-0.552604	-0.423589	-0.304638	3.92174	2.01959	0.109195	0.999896
ENSMUSG00000060935	103266	Tmem263	transmembrane protein 263 [Source:MGI Symbol;Acc:MGI:2143652]	-0.0901652	0.0622256	0.0621614	0.0338574	5.24272	2.01955	0.109201	0.999896
ENSMUSG00000020752	170472	Recql5	RecQ protein-like 5 [Source:MGI Symbol;Acc:MGI:2156841]	0.14998	0.062951	0.141234	-0.00286662	4.78107	2.01946	0.109215	0.999896
ENSMUSG00000024911	58249	Fibp	fibroblast growth factor (acidic) intracellular binding protein [Source:MGI Symbol;Acc:MGI:1926233]	0.168542	0.149645	0.110421	-0.039391	5.32903	2.01881	0.109311	0.999896
ENSMUSG00000052609	263406	Plekhg3	pleckstrin homology domain containing, family G (with RhoGef domain) member 3 [Source:MGI Symbol;Acc:MGI:2388284]	-0.45287	-0.709184	-0.327	-0.397688	3.0807	2.01824	0.109395	0.999896
ENSMUSG00000025494	24058	Sigirr	single immunoglobulin and toll-interleukin 1 receptor (TIR) domain [Source:MGI Symbol;Acc:MGI:1344402]	-0.901603	-0.470551	-0.288837	-0.170695	0.760632	2.01822	0.109398	0.999896
ENSMUSG00000031561	23965	Tenm3	teneurin transmembrane protein 3 [Source:MGI Symbol;Acc:MGI:1345183]	0.341996	0.321782	0.290828	0.354113	6.78814	2.01816	0.109408	0.999896
ENSMUSG00000048796	72023	Cyb561d1	cytochrome b-561 domain containing 1 [Source:MGI Symbol;Acc:MGI:1919273]	0.267847	0.0962324	-0.0188208	0.0233273	4.47322	2.01733	0.109531	0.999896
ENSMUSG00000026399	13136	Cd55	CD55 molecule, decay accelerating factor for complement [Source:MGI Symbol;Acc:MGI:104850]	-0.431226	-0.386907	-0.54721	-0.272764	2.30651	2.01689	0.109596	0.999896
ENSMUSG00000049516	101685	Spty2d1	SPT2 chromatin protein domain containing 1 [Source:MGI Symbol;Acc:MGI:2142062]	-0.216768	-0.16618	-0.0073671	0.0902621	3.97778	2.01622	0.109695	0.999896
ENSMUSG00000027935	68328	Rab13	RAB13, member RAS oncogene family [Source:MGI Symbol;Acc:MGI:1927232]	-0.387961	-0.436955	-0.315634	-0.356701	2.46929	2.01569	0.109775	0.999896
ENSMUSG00000031143	54638	Ccdc22	coiled-coil domain containing 22 [Source:MGI Symbol;Acc:MGI:1859608]	0.199073	0.0564131	0.0410975	-0.000170877	5.15915	2.01498	0.109881	0.999896
ENSMUSG00000025899	67667	Alkbh8	alkB homolog 8, tRNA methyltransferase [Source:MGI Symbol;Acc:MGI:1914917]	0.0375951	0.162422	0.04223	0.163465	5.70105	2.01426	0.109988	0.999896
ENSMUSG00000074793	72630	Hspa12b	heat shock protein 12B [Source:MGI Symbol;Acc:MGI:1919880]	-0.80048	-0.375026	-0.489647	-0.251001	3.62828	2.01417	0.110001	0.999896
ENSMUSG00000031490	13685	Eif4ebp1	eukaryotic translation initiation factor 4E binding protein 1 [Source:MGI Symbol;Acc:MGI:103267]	-0.410353	-0.182657	-0.286468	-0.605934	1.96447	2.01361	0.110084	0.999896
ENSMUSG00000030276	101100	Ttll3	tubulin tyrosine ligase-like family, member 3 [Source:MGI Symbol;Acc:MGI:2141418]	0.164722	0.0577206	0.0408217	-0.0445792	5.87934	2.01274	0.110214	0.999896
ENSMUSG00000038665	320127	Dgki	diacylglycerol kinase, iota [Source:MGI Symbol;Acc:MGI:2443430]	0.377609	0.456774	0.310756	0.216709	5.04071	2.01273	0.110215	0.999896
ENSMUSG00000020154	19263	Ptprb	protein tyrosine phosphatase, receptor type, B [Source:MGI Symbol;Acc:MGI:97809]	-0.746235	-0.126156	-0.181757	-0.211127	4.87424	2.0127	0.11022	0.999896
ENSMUSG00000074037	17199	Mc1r	melanocortin 1 receptor [Source:MGI Symbol;Acc:MGI:99456]	0.748615	0.596929	0.0453183	-0.0901762	-1.60303	2.01243	0.110261	0.999896
ENSMUSG00000052563	NA	D930048N14Rik	RIKEN cDNA D930048N14 gene [Source:MGI Symbol;Acc:MGI:2144709]	0.00526205	-0.412406	-0.398121	-0.528053	1.81029	2.01119	0.110446	0.999896
ENSMUSG00000043251	277978	Exoc3l	exocyst complex component 3-like [Source:MGI Symbol;Acc:MGI:3041195]	-0.45646	-0.398987	-0.187004	-0.381875	3.14517	2.01031	0.110577	0.999896
ENSMUSG00000080717	245305	B230307C23Rik	RIKEN cDNA B230307C23 gene [Source:MGI Symbol;Acc:MGI:3643396]	0.178856	-0.0804629	-0.00166641	0.280537	2.4524	2.00908	0.110762	0.999896
ENSMUSG00000073422	14979	H2-Ke6	H2-K region expressed gene 6 [Source:MGI Symbol;Acc:MGI:95911]	0.0552885	-0.137003	-0.0832483	-0.210777	4.63199	2.00891	0.110788	0.999896
ENSMUSG00000025964	23792	Adam23	a disintegrin and metallopeptidase domain 23 [Source:MGI Symbol;Acc:MGI:1345162]	0.387015	0.276861	0.23275	0.144901	6.55369	2.00886	0.110795	0.999896
ENSMUSG00000019303	19183	Psmc3ip	proteasome (prosome, macropain) 26S subunit, ATPase 3, interacting protein [Source:MGI Symbol;Acc:MGI:1098610]	-0.0328369	0.0791635	0.246462	-0.0255147	3.44439	2.00821	0.110892	0.999896
ENSMUSG00000034586	217310	Hid1	HID1 domain containing [Source:MGI Symbol;Acc:MGI:2445087]	0.171199	0.0188025	0.0160365	0.0222744	6.41328	2.00819	0.110897	0.999896
ENSMUSG00000097565	NA	Gm26965	predicted gene, 26965 [Source:MGI Symbol;Acc:MGI:5504080]	-0.166149	-0.233455	-0.049591	0.0334923	2.68115	2.00806	0.110916	0.999896
ENSMUSG00000005609	22083	Ctr9	CTR9 homolog, Paf1/RNA polymerase II complex component [Source:MGI Symbol;Acc:MGI:109345]	0.110546	0.0940291	0.165525	0.127784	6.25481	2.00794	0.110934	0.999896
ENSMUSG00000054074	72668	Skida1	SKI/DACH domain containing 1 [Source:MGI Symbol;Acc:MGI:1919918]	-0.066789	-0.109279	0.0739	-0.329278	4.38363	2.0076	0.110984	0.999896
ENSMUSG00000031103	56501	Elf4	E74-like factor 4 (ets domain transcription factor) [Source:MGI Symbol;Acc:MGI:1928377]	-0.86462	-0.440711	-0.265555	-0.324973	1.03021	2.00747	0.111005	0.999896
ENSMUSG00000027684	14013	Mecom	MDS1 and EVI1 complex locus [Source:MGI Symbol;Acc:MGI:95457]	-0.972821	-0.681961	-0.24658	-0.501365	1.52945	2.00622	0.111193	0.999896
ENSMUSG00000038387	20130	Rras	related RAS viral (r-ras) oncogene [Source:MGI Symbol;Acc:MGI:98179]	-0.643018	-0.403076	-0.376076	-0.237467	2.93441	2.00536	0.111322	0.999896
ENSMUSG00000056342	17847	Usp34	ubiquitin specific peptidase 34 [Source:MGI Symbol;Acc:MGI:109473]	0.0578783	0.200731	0.107137	0.124932	7.63191	2.00526	0.111338	0.999896
ENSMUSG00000049353	74023	Rd3	retinal degeneration 3 [Source:MGI Symbol;Acc:MGI:1921273]	-1.04432	-1.07005	-0.861501	-0.163016	-0.528803	2.00515	0.111354	0.999896
ENSMUSG00000010064	76257	Slc38a3	solute carrier family 38, member 3 [Source:MGI Symbol;Acc:MGI:1923507]	-0.616944	-0.403017	-0.469448	-0.348856	5.83032	2.00514	0.111356	0.999896
ENSMUSG00000047735	209086	Samd9l	sterile alpha motif domain containing 9-like [Source:MGI Symbol;Acc:MGI:1343184]	-1.1569	-0.783088	-0.718779	-0.74216	2.0651	2.00475	0.111414	0.999896
ENSMUSG00000044700	230917	Tmem201	transmembrane protein 201 [Source:MGI Symbol;Acc:MGI:1196277]	0.178812	0.0975213	0.04398	-0.0398113	6.43477	2.00449	0.111453	0.999896
ENSMUSG00000056671	77619	Prelid2	PRELI domain containing 2 [Source:MGI Symbol;Acc:MGI:1924869]	-0.367126	-0.604564	0.216833	0.101497	-1.22396	2.00432	0.111479	0.999896
ENSMUSG00000105096	626578	Gbp10	guanylate-binding protein 10 [Source:MGI Symbol;Acc:MGI:4359647]	-1.41894	-1.45522	-1.58277	-0.365286	-1.72017	2.00431	0.111481	0.999896
ENSMUSG00000036098	225908	Myrf	myelin regulatory factor [Source:MGI Symbol;Acc:MGI:2684944]	0.0938042	-0.690791	-0.188784	-0.140196	3.08757	2.0043	0.111482	0.999896
ENSMUSG00000004849	11769	Ap1s1	adaptor protein complex AP-1, sigma 1 [Source:MGI Symbol;Acc:MGI:1098244]	0.127449	0.162837	0.0666618	-0.0258115	7.05151	2.00427	0.111487	0.999896
ENSMUSG00000054693	11487	Adam10	a disintegrin and metallopeptidase domain 10 [Source:MGI Symbol;Acc:MGI:109548]	-0.133971	-0.0550455	-0.0405945	0.00279913	6.71157	2.00399	0.111529	0.999896
ENSMUSG00000032231	12306	Anxa2	annexin A2 [Source:MGI Symbol;Acc:MGI:88246]	-1.04468	-0.603068	-0.450313	-0.396861	3.82843	2.0032	0.111649	0.999896
ENSMUSG00000003423	68845	Pih1d1	PIH1 domain containing 1 [Source:MGI Symbol;Acc:MGI:1916095]	0.0877676	0.00342694	0.102224	-0.055698	5.11725	2.00299	0.11168	0.999896
ENSMUSG00000019927	216080	Ube2d1	ubiquitin-conjugating enzyme E2D 1 [Source:MGI Symbol;Acc:MGI:2384911]	0.108184	0.109022	-0.0216886	-0.0517349	6.17066	2.00193	0.111841	0.999896
ENSMUSG00000030522	233315	Mtmr10	myotubularin related protein 10 [Source:MGI Symbol;Acc:MGI:2142292]	-0.243761	-0.279697	-0.102551	-0.0715767	4.06529	2.0012	0.111952	0.999896
ENSMUSG00000051705	71599	Senp8	SUMO/sentrin specific peptidase 8 [Source:MGI Symbol;Acc:MGI:1918849]	-0.129063	-0.179222	0.152749	0.230067	2.56393	2.00098	0.111986	0.999896
ENSMUSG00000036501	225358	Fam13b	family with sequence similarity 13, member B [Source:MGI Symbol;Acc:MGI:2447834]	0.043061	0.137249	0.11089	0.198723	6.3465	2.00013	0.112115	0.999896
ENSMUSG00000026516	67459	Nvl	nuclear VCP-like [Source:MGI Symbol;Acc:MGI:1914709]	0.198895	0.12426	0.030173	0.0349547	6.64871	2.00008	0.112123	0.999896
ENSMUSG00000027327	67326	1700037H04Rik	RIKEN cDNA 1700037H04 gene [Source:MGI Symbol;Acc:MGI:1914576]	0.290723	0.0373303	0.26479	0.228947	5.29859	1.99983	0.112159	0.999896
ENSMUSG00000099908	NA	Gm28539	predicted gene 28539 [Source:MGI Symbol;Acc:MGI:5579245]	0.136993	0.16353	0.11532	0.0013602	6.2171	1.99965	0.112187	0.999896
ENSMUSG00000049303	171180	Syt12	synaptotagmin XII [Source:MGI Symbol;Acc:MGI:2159601]	-0.948052	-0.892036	-0.775606	-0.780094	3.52177	1.99922	0.112253	0.999896
ENSMUSG00000004270	14792	Lpcat3	lysophosphatidylcholine acyltransferase 3 [Source:MGI Symbol;Acc:MGI:1315211]	-0.195004	-0.250367	-0.109742	-0.0738044	4.39422	1.99899	0.112288	0.999896
ENSMUSG00000038102	320714	Trappc11	trafficking protein particle complex 11 [Source:MGI Symbol;Acc:MGI:2444585]	0.115318	0.150391	0.122718	0.123004	6.23237	1.99873	0.112327	0.999896
ENSMUSG00000020264	246049	Slc36a2	solute carrier family 36 (proton/amino acid symporter), member 2 [Source:MGI Symbol;Acc:MGI:1891430]	0.512177	-0.139074	-0.562138	-0.48292	-1.46428	1.99722	0.112557	0.999896
ENSMUSG00000029071	13542	Dvl1	dishevelled segment polarity protein 1 [Source:MGI Symbol;Acc:MGI:94941]	0.230333	0.0932922	0.0620553	0.0565975	7.14225	1.99694	0.1126	0.999896
ENSMUSG00000037463	233040	Fbxo27	F-box protein 27 [Source:MGI Symbol;Acc:MGI:2685007]	0.228492	-0.0518794	-0.0275894	-0.0872797	3.38341	1.99694	0.1126	0.999896
ENSMUSG00000020234	432479	4930404N11Rik	RIKEN cDNA 4930404N11 gene [Source:MGI Symbol;Acc:MGI:1921072]	0.148163	0.031353	-0.133725	-0.184466	4.28087	1.99646	0.112673	0.999896
ENSMUSG00000032096	213827	Arcn1	archain 1 [Source:MGI Symbol;Acc:MGI:2387591]	-0.0667687	-8.41575e-05	-0.0222282	0.0538515	6.99924	1.99595	0.112751	0.999896
ENSMUSG00000039376	68760	Synpo2l	synaptopodin 2-like [Source:MGI Symbol;Acc:MGI:1916010]	-0.997336	-0.456608	-0.402266	-1.48639	-1.17937	1.99584	0.112767	0.999896
ENSMUSG00000050234	14612	Gja4	gap junction protein, alpha 4 [Source:MGI Symbol;Acc:MGI:95715]	-1.09909	-0.515484	-0.420471	-0.226785	2.49484	1.99493	0.112907	0.999896
ENSMUSG00000034845	84094	Plvap	plasmalemma vesicle associated protein [Source:MGI Symbol;Acc:MGI:1890497]	-0.617522	-0.509977	-0.45607	-0.759381	2.52851	1.99434	0.112997	0.999896
ENSMUSG00000024963	57431	Dnajc4	DnaJ heat shock protein family (Hsp40) member C4 [Source:MGI Symbol;Acc:MGI:1927346]	-0.145475	-0.345114	-0.0779389	-0.223769	3.29962	1.99404	0.113044	0.999896
ENSMUSG00000076435	264895	Acsf2	acyl-CoA synthetase family member 2 [Source:MGI Symbol;Acc:MGI:2388287]	-0.404605	-0.347932	-0.147272	-0.347594	3.60323	1.99312	0.113184	0.999896
ENSMUSG00000005716	19293	Pvalb	parvalbumin [Source:MGI Symbol;Acc:MGI:97821]	0.366423	-1.70892	-0.31555	-0.495871	0.346333	1.99283	0.113229	0.999896
ENSMUSG00000003623	74114	Crot	carnitine O-octanoyltransferase [Source:MGI Symbol;Acc:MGI:1921364]	-0.158949	-0.293242	-0.0876989	-0.0800255	4.3796	1.99268	0.113252	0.999896
ENSMUSG00000022546	76282	Gpt	glutamic pyruvic transaminase, soluble [Source:MGI Symbol;Acc:MGI:95802]	0.210916	0.0301225	-0.188523	-0.0713996	3.74384	1.99212	0.113337	0.999896
ENSMUSG00000026848	30934	Tor1b	torsin family 1, member B [Source:MGI Symbol;Acc:MGI:1353605]	0.0551672	-0.114883	-0.00890058	0.0100086	5.41905	1.99197	0.113362	0.999896
ENSMUSG00000033105	16987	Lss	lanosterol synthase [Source:MGI Symbol;Acc:MGI:1336155]	0.248506	0.194664	0.156365	0.00121413	6.20489	1.99189	0.113373	0.999896
ENSMUSG00000040521	66399	Tsfm	Ts translation elongation factor, mitochondrial [Source:MGI Symbol;Acc:MGI:1913649]	0.10554	0.0168962	0.126897	-0.0993522	4.11083	1.99189	0.113374	0.999896
ENSMUSG00000044042	14260	Fmn1	formin 1 [Source:MGI Symbol;Acc:MGI:101815]	-0.349751	-0.230777	-0.382831	-0.563239	2.0718	1.99153	0.113429	0.999896
ENSMUSG00000020310	17123	Madcam1	mucosal vascular addressin cell adhesion molecule 1 [Source:MGI Symbol;Acc:MGI:103579]	-1.25603	0.0351933	-0.945412	-0.0842081	-1.73983	1.99149	0.113434	0.999896
ENSMUSG00000028795	66264	Ccdc28b	coiled coil domain containing 28B [Source:MGI Symbol;Acc:MGI:1913514]	0.100445	-0.0203082	-0.0141241	-0.154824	4.80022	1.99109	0.113496	0.999896
ENSMUSG00000027188	210622	Pamr1	peptidase domain containing associated with muscle regeneration 1 [Source:MGI Symbol;Acc:MGI:2445082]	0.249859	-0.344511	-0.24868	-0.307527	2.93285	1.99028	0.11362	0.999896
ENSMUSG00000035521	214505	Gnptg	N-acetylglucosamine-1-phosphotransferase, gamma subunit [Source:MGI Symbol;Acc:MGI:2147006]	0.225741	0.101427	0.0577538	0.049777	6.14959	1.99009	0.113651	0.999896
ENSMUSG00000062785	16504	Kcnc3	potassium voltage gated channel, Shaw-related subfamily, member 3 [Source:MGI Symbol;Acc:MGI:96669]	0.391172	-0.129372	0.14441	0.0764123	6.2482	1.98993	0.113674	0.999896
ENSMUSG00000026564	240892	Dusp27	dual specificity phosphatase 27 (putative) [Source:MGI Symbol;Acc:MGI:2685055]	-0.825007	0.110933	-0.0713111	0.397877	-0.119266	1.98973	0.113705	0.999896
ENSMUSG00000020074	67500	Ccar1	cell division cycle and apoptosis regulator 1 [Source:MGI Symbol;Acc:MGI:1914750]	0.0574588	0.0971043	0.0568012	0.227831	6.44761	1.98967	0.113715	0.999896
ENSMUSG00000063802	66245	Hspbp1	HSPA (heat shock 70kDa) binding protein, cytoplasmic cochaperone 1 [Source:MGI Symbol;Acc:MGI:1913495]	0.12974	0.142487	0.049099	-0.087664	6.05984	1.98955	0.113734	0.999896
ENSMUSG00000014198	278304	Zfp385c	zinc finger protein 385C [Source:MGI Symbol;Acc:MGI:3608347]	-0.0786027	-0.916671	-0.746539	0.264811	0.18703	1.98945	0.113749	0.999896
ENSMUSG00000021785	59007	Ngly1	N-glycanase 1 [Source:MGI Symbol;Acc:MGI:1913276]	-0.0224242	0.105949	0.193463	0.144916	4.16392	1.9894	0.113757	0.999896
ENSMUSG00000027524	13616	Edn3	endothelin 3 [Source:MGI Symbol;Acc:MGI:95285]	-2.66587	-1.49952	-1.60833	-1.00012	1.98499	1.98934	0.113766	0.999896
ENSMUSG00000019826	268294	Zbtb24	zinc finger and BTB domain containing 24 [Source:MGI Symbol;Acc:MGI:3039618]	-0.00664698	-0.0436292	-0.027711	0.173415	3.92569	1.98931	0.11377	0.999896
ENSMUSG00000024325	19763	Ring1	ring finger protein 1 [Source:MGI Symbol;Acc:MGI:1101770]	0.0976557	-0.142205	0.0174074	-0.0240608	5.28956	1.98866	0.113871	0.999896
ENSMUSG00000108348	105247240	Gm42372	predicted gene, 42372 [Source:MGI Symbol;Acc:MGI:5625257]	0.282725	0.145861	0.0803143	0.0728865	6.17872	1.98802	0.113969	0.999896
ENSMUSG00000021536	210044	Adcy2	adenylate cyclase 2 [Source:MGI Symbol;Acc:MGI:99676]	0.383006	0.166133	-0.0241364	0.0479516	6.13638	1.98791	0.113987	0.999896
ENSMUSG00000031072	72284	LTO1	ABCE maturation factor [Source:MGI Symbol;Acc:MGI:1919534]	-0.163388	-0.179352	-0.0848058	0.111377	5.54908	1.98719	0.114098	0.999896
ENSMUSG00000074576	69372	Mocs3	molybdenum cofactor synthesis 3 [Source:MGI Symbol;Acc:MGI:1916622]	0.112366	0.052144	-0.0754837	-0.0737515	3.95147	1.98696	0.114134	0.999896
ENSMUSG00000020396	380684	Nefh	neurofilament, heavy polypeptide [Source:MGI Symbol;Acc:MGI:97309]	0.413119	-0.212701	0.319246	0.336966	3.96211	1.9866	0.114189	0.999896
ENSMUSG00000103711	226654	Tstd1	thiosulfate sulfurtransferase (rhodanese)-like domain containing 1 [Source:MGI Symbol;Acc:MGI:3648482]	0.442385	-0.209307	0.0864799	0.0221941	1.05656	1.98588	0.1143	0.999896
ENSMUSG00000021704	382793	Mtx3	metaxin 3 [Source:MGI Symbol;Acc:MGI:2686040]	0.238585	0.106948	0.0687397	-0.0165807	5.77782	1.98583	0.114308	0.999896
ENSMUSG00000031554	11499	Adam5	a disintegrin and metallopeptidase domain 5 [Source:MGI Symbol;Acc:MGI:104730]	0.0300714	-0.638165	-0.00714637	0.453471	-2.06163	1.98549	0.11436	0.999896
ENSMUSG00000055538	71918	Zcchc24	zinc finger, CCHC domain containing 24 [Source:MGI Symbol;Acc:MGI:1919168]	-0.402783	-0.307792	-0.275338	-0.123356	5.49371	1.98536	0.11438	0.999896
ENSMUSG00000039539	244431	Sgcz	sarcoglycan zeta [Source:MGI Symbol;Acc:MGI:2388820]	0.456126	0.71121	0.210985	0.168773	0.595935	1.98498	0.11444	0.999896
ENSMUSG00000031661	93960	Nkd1	naked cuticle 1 [Source:MGI Symbol;Acc:MGI:2135954]	-0.558204	-0.587982	-0.352411	-0.165728	4.61839	1.98476	0.114475	0.999896
ENSMUSG00000070427	16068	Il18bp	interleukin 18 binding protein [Source:MGI Symbol;Acc:MGI:1333800]	0.393381	0.104161	0.112699	0.113157	3.43307	1.98451	0.114513	0.999896
ENSMUSG00000023829	20517	Slc22a1	solute carrier family 22 (organic cation transporter), member 1 [Source:MGI Symbol;Acc:MGI:108111]	-0.0495936	0.702243	0.501287	0.622736	-2.28675	1.98399	0.114593	0.999896
ENSMUSG00000031266	11605	Gla	galactosidase, alpha [Source:MGI Symbol;Acc:MGI:1347344]	0.0169752	0.179295	0.225416	0.2159	3.02514	1.98356	0.11466	0.999896
ENSMUSG00000028111	13038	Ctsk	cathepsin K [Source:MGI Symbol;Acc:MGI:107823]	-1.41081	-0.89609	-0.894453	-0.787697	1.85073	1.9832	0.114716	0.999896
ENSMUSG00000002769	14711	Gnmt	glycine N-methyltransferase [Source:MGI Symbol;Acc:MGI:1202304]	0.31178	0.294039	0.394525	-0.164275	-0.132904	1.98267	0.114798	0.999896
ENSMUSG00000001674	66942	Ddx18	DEAD box helicase 18 [Source:MGI Symbol;Acc:MGI:1914192]	0.0300066	-0.015574	0.0979541	0.188215	4.46468	1.98181	0.114932	0.999896
ENSMUSG00000040435	17872	Ppp1r15a	protein phosphatase 1, regulatory subunit 15A [Source:MGI Symbol;Acc:MGI:1927072]	-0.272654	-0.100336	-0.225451	-0.310729	3.63837	1.98165	0.114958	0.999896
ENSMUSG00000079388	554327	2610042L04Rik	RIKEN cDNA 2610042L04 gene [Source:MGI Symbol;Acc:MGI:1914305]	0.644436	0.48589	-0.134081	0.563014	0.326556	1.98122	0.115024	0.999896
ENSMUSG00000014873	20931	Surf2	surfeit gene 2 [Source:MGI Symbol;Acc:MGI:98444]	0.193204	0.0500996	0.0681935	0.0291318	4.84046	1.97847	0.115454	0.999896
ENSMUSG00000034121	380718	Mks1	MKS transition zone complex subunit 1 [Source:MGI Symbol;Acc:MGI:3584243]	0.146237	-0.235607	0.177231	0.0561906	3.14274	1.97808	0.115514	0.999896
ENSMUSG00000041879	226432	Ipo9	importin 9 [Source:MGI Symbol;Acc:MGI:1918944]	0.0723193	0.124513	0.149531	0.123982	7.63186	1.97774	0.115568	0.999896
ENSMUSG00000001918	20514	Slc1a5	solute carrier family 1 (neutral amino acid transporter), member 5 [Source:MGI Symbol;Acc:MGI:105305]	-0.758778	-0.400782	-0.299987	-0.0511102	3.04336	1.97706	0.115674	0.999896
ENSMUSG00000024180	60455	Pgap6	post-glycosylphosphatidylinositol attachment to proteins 6 [Source:MGI Symbol;Acc:MGI:1926283]	0.349078	0.151088	0.0767699	-0.052031	3.53583	1.97695	0.115691	0.999896
ENSMUSG00000020496	108660	Rnf187	ring finger protein 187 [Source:MGI Symbol;Acc:MGI:1914224]	0.153324	0.0882561	0.0580738	0.0217954	8.64428	1.97661	0.115745	0.999896
ENSMUSG00000068522	239435	Aard	alanine and arginine rich domain containing protein [Source:MGI Symbol;Acc:MGI:2181621]	-0.536794	-0.554101	-0.401721	-0.146933	1.24105	1.9764	0.115777	0.999896
ENSMUSG00000026672	71648	Optn	optineurin [Source:MGI Symbol;Acc:MGI:1918898]	-0.0167436	-0.458408	-0.267315	-0.318104	3.61335	1.97561	0.115903	0.999896
ENSMUSG00000006010	226499	Odr4	odr4 GPCR localization factor homolog [Source:MGI Symbol;Acc:MGI:2385108]	0.0647829	-0.0834796	0.032249	0.0334903	5.01758	1.97517	0.115971	0.999896
ENSMUSG00000069089	12572	Cdk7	cyclin-dependent kinase 7 [Source:MGI Symbol;Acc:MGI:102956]	-0.0376241	0.1641	0.154616	0.1013	4.27074	1.97489	0.116015	0.999896
ENSMUSG00000030924	434234	Rexo5	RNA exonuclease 5 [Source:MGI Symbol;Acc:MGI:1919402]	0.156503	-0.00970384	-0.403477	0.146212	1.74832	1.97413	0.116134	0.999896
ENSMUSG00000028266	16911	Lmo4	LIM domain only 4 [Source:MGI Symbol;Acc:MGI:109360]	0.354251	0.393581	0.128294	0.0974411	7.85442	1.97329	0.116266	0.999896
ENSMUSG00000021591	93692	Glrx	glutaredoxin [Source:MGI Symbol;Acc:MGI:2135625]	-0.0222159	-0.271601	-0.243349	-0.322028	3.38892	1.97313	0.116291	0.999896
ENSMUSG00000024459	240095	H2-M5	histocompatibility 2, M region locus 5 [Source:MGI Symbol;Acc:MGI:95917]	0.488723	0.0563575	0.17213	-0.0331212	2.38731	1.97209	0.116456	0.999896
ENSMUSG00000042129	213391	Rassf4	Ras association (RalGDS/AF-6) domain family member 4 [Source:MGI Symbol;Acc:MGI:2386853]	-0.395594	-0.99069	-0.0910145	-0.061811	3.17767	1.9719	0.116487	0.999896
ENSMUSG00000028069	66614	Gpatch4	G patch domain containing 4 [Source:MGI Symbol;Acc:MGI:1913864]	0.278062	0.158931	0.095028	0.0263811	4.20791	1.97181	0.116499	0.999896
ENSMUSG00000032006	71785	Pdgfd	platelet-derived growth factor, D polypeptide [Source:MGI Symbol;Acc:MGI:1919035]	-0.773411	-0.822022	-0.755119	-0.648013	0.977743	1.97138	0.116567	0.999896
ENSMUSG00000051124	317758	Gimap9	GTPase, IMAP family member 9 [Source:MGI Symbol;Acc:MGI:3511744]	-1.0087	-0.744693	-0.510878	-0.681877	-0.942381	1.97058	0.116694	0.999896
ENSMUSG00000001729	11651	Akt1	thymoma viral proto-oncogene 1 [Source:MGI Symbol;Acc:MGI:87986]	0.0716484	0.0635661	-0.0688254	-0.0985381	7.87372	1.97053	0.116702	0.999896
ENSMUSG00000053411	52609	Cbx7	chromobox 7 [Source:MGI Symbol;Acc:MGI:1196439]	0.31941	0.155371	0.0905927	0.0197547	4.55834	1.97027	0.116743	0.999896
ENSMUSG00000069170	110789	Adgrv1	adhesion G protein-coupled receptor V1 [Source:MGI Symbol;Acc:MGI:1274784]	-0.029215	0.483354	-0.0345037	0.416329	3.12815	1.96959	0.116851	0.999896
ENSMUSG00000028669	66193	Pithd1	PITH (C-terminal proteasome-interacting domain of thioredoxin-like) domain containing 1 [Source:MGI Symbol;Acc:MGI:1913443]	0.163249	0.139349	0.137381	-0.000926046	5.35595	1.96957	0.116854	0.999896
ENSMUSG00000002500	66211	Rpl3l	ribosomal protein L3-like [Source:MGI Symbol;Acc:MGI:1913461]	-0.0889713	-0.788101	-0.36608	-0.0436826	-1.96228	1.96953	0.116861	0.999896
ENSMUSG00000028843	73723	Sh3bgrl3	SH3 domain binding glutamic acid-rich protein-like 3 [Source:MGI Symbol;Acc:MGI:1920973]	0.0886784	0.108621	-0.0611192	-0.130096	5.81877	1.96876	0.116982	0.999896
ENSMUSG00000001173	320634	Ocrl	OCRL, inositol polyphosphate-5-phosphatase [Source:MGI Symbol;Acc:MGI:109589]	0.159893	0.108034	0.165379	0.150439	5.84302	1.96786	0.117125	0.999896
ENSMUSG00000026958	83768	Dpp7	dipeptidylpeptidase 7 [Source:MGI Symbol;Acc:MGI:1933213]	0.229229	0.0718502	0.156629	0.105646	4.26799	1.96762	0.117164	0.999896
ENSMUSG00000007480	17203	Mc5r	melanocortin 5 receptor [Source:MGI Symbol;Acc:MGI:99420]	-1.36566	-0.926763	-0.867083	-0.446304	0.56931	1.9666	0.117324	0.999896
ENSMUSG00000000976	217026	Heatr6	HEAT repeat containing 6 [Source:MGI Symbol;Acc:MGI:1919790]	0.139991	0.113748	0.119723	-0.0710449	5.28492	1.96645	0.117349	0.999896
ENSMUSG00000031543	11733	Ank1	ankyrin 1, erythroid [Source:MGI Symbol;Acc:MGI:88024]	0.352786	-0.0282394	0.130811	0.047459	5.66392	1.96579	0.117455	0.999896
ENSMUSG00000031150	54648	Ccdc120	coiled-coil domain containing 120 [Source:MGI Symbol;Acc:MGI:1859619]	0.255082	0.20941	0.107669	0.0728008	4.89736	1.96553	0.117496	0.999896
ENSMUSG00000036112	56307	Metap2	methionine aminopeptidase 2 [Source:MGI Symbol;Acc:MGI:1929701]	0.0149905	-0.0956623	0.0389594	0.0709216	6.50366	1.96542	0.117512	0.999896
ENSMUSG00000071073	224813	Lrrc73	leucine rich repeat containing 73 [Source:MGI Symbol;Acc:MGI:2684934]	0.347732	0.398584	0.247689	0.141218	5.36628	1.96532	0.117528	0.999896
ENSMUSG00000094634	NA	Gm3468	predicted gene 3468 [Source:MGI Symbol;Acc:MGI:3781644]	0.472168	-0.0335167	0.169681	0.264184	0.870404	1.96532	0.117529	0.999896
ENSMUSG00000037860	383619	Aim2	absent in melanoma 2 [Source:MGI Symbol;Acc:MGI:2686159]	0.447626	0.506369	0.178838	-0.225614	2.54359	1.96516	0.117554	0.999896
ENSMUSG00000110105	NA	Gm45844	predicted gene 45844 [Source:MGI Symbol;Acc:MGI:5804959]	0.358971	0.343836	0.451	0.182483	2.46667	1.96496	0.117586	0.999896
ENSMUSG00000036928	50878	Stag3	stromal antigen 3 [Source:MGI Symbol;Acc:MGI:1355311]	0.656782	0.335059	0.22097	0.381552	2.45968	1.9649	0.117596	0.999896
ENSMUSG00000029715	74097	Pop7	processing of precursor 7, ribonuclease P family, (S. cerevisiae) [Source:MGI Symbol;Acc:MGI:1921347]	0.160441	0.0155975	0.0697455	-0.0653501	3.85648	1.96489	0.117596	0.999896
ENSMUSG00000046410	52150	Kcnk6	potassium inwardly-rectifying channel, subfamily K, member 6 [Source:MGI Symbol;Acc:MGI:1891291]	-0.682481	-0.593432	-0.560939	-0.453007	1.43137	1.96442	0.117673	0.999896
ENSMUSG00000021911	26430	Parg	poly (ADP-ribose) glycohydrolase [Source:MGI Symbol;Acc:MGI:1347094]	0.052922	0.100671	0.117769	0.16603	5.26545	1.96412	0.11772	0.999896
ENSMUSG00000031492	108043	Chrnb3	cholinergic receptor, nicotinic, beta polypeptide 3 [Source:MGI Symbol;Acc:MGI:106212]	0.235633	0.409067	0.826631	0.467195	-1.07232	1.96358	0.117806	0.999896
ENSMUSG00000024955	26379	Esrra	estrogen related receptor, alpha [Source:MGI Symbol;Acc:MGI:1346831]	0.209106	0.0914086	0.0754555	0.0738613	5.77269	1.96356	0.11781	0.999896
ENSMUSG00000042249	320129	Grk3	G protein-coupled receptor kinase 3 [Source:MGI Symbol;Acc:MGI:87941]	0.20682	-0.0498099	-0.0947526	-0.0492158	6.47637	1.96335	0.117843	0.999896
ENSMUSG00000013858	216157	Tmem259	transmembrane protein 259 [Source:MGI Symbol;Acc:MGI:2177957]	0.122275	0.0317997	-0.0144903	-0.0369692	7.10111	1.96304	0.117892	0.999896
ENSMUSG00000040612	100039795	Ildr2	immunoglobulin-like domain containing receptor 2 [Source:MGI Symbol;Acc:MGI:1196370]	-0.480423	-0.0977336	-0.152724	-0.10385	6.5141	1.96258	0.117966	0.999896
ENSMUSG00000057265	72873	Bbof1	basal body orientation factor 1 [Source:MGI Symbol;Acc:MGI:1920123]	0.263298	-0.00425968	0.0942268	0.0550904	4.04032	1.9625	0.117979	0.999896
ENSMUSG00000034667	73192	Xpot	exportin, tRNA (nuclear export receptor for tRNAs) [Source:MGI Symbol;Acc:MGI:1920442]	-0.000181609	0.127134	-0.0179364	0.0731389	6.64288	1.96241	0.117994	0.999896
ENSMUSG00000019539	52377	Rcn3	reticulocalbin 3, EF-hand calcium binding domain [Source:MGI Symbol;Acc:MGI:1277122]	-0.821929	-0.543611	-0.589811	-0.414676	3.50901	1.96234	0.118004	0.999896
ENSMUSG00000024056	67052	Ndc80	NDC80 kinetochore complex component [Source:MGI Symbol;Acc:MGI:1914302]	-0.142886	-0.559416	0.394228	0.257517	1.14156	1.9622	0.118027	0.999896
ENSMUSG00000082361	12223	Btc	betacellulin, epidermal growth factor family member [Source:MGI Symbol;Acc:MGI:99439]	-0.313272	-0.556288	-0.957804	-0.067674	-1.73441	1.96147	0.118143	0.999896
ENSMUSG00000029428	13852	Stx2	syntaxin 2 [Source:MGI Symbol;Acc:MGI:108059]	0.278809	0.187481	0.130642	0.110491	4.57583	1.96146	0.118145	0.999896
ENSMUSG00000037773	319513	Pced1a	PC-esterase domain containing 1A [Source:MGI Symbol;Acc:MGI:2442177]	0.1375	0.162921	0.0548851	-0.0224884	4.8558	1.96141	0.118153	0.999896
ENSMUSG00000018340	11749	Anxa6	annexin A6 [Source:MGI Symbol;Acc:MGI:88255]	-0.721877	-0.549026	-0.464656	-0.465156	6.01007	1.96098	0.118221	0.999896
ENSMUSG00000036948	231807	Map11	microtubule associated protein 11 [Source:MGI Symbol;Acc:MGI:2385896]	0.187827	0.112468	0.103273	-0.00152977	6.406	1.96056	0.118289	0.999896
ENSMUSG00000027472	68559	Pdrg1	p53 and DNA damage regulated 1 [Source:MGI Symbol;Acc:MGI:1915809]	0.113399	0.0623386	-0.0494669	-0.0560771	5.51657	1.9602	0.118346	0.999896
ENSMUSG00000030159	56760	Clec1b	C-type lectin domain family 1, member b [Source:MGI Symbol;Acc:MGI:1913287]	-1.52186	-1.04958	-0.238923	-0.653278	-2.0543	1.95902	0.118537	0.999896
ENSMUSG00000027938	78284	Creb3l4	cAMP responsive element binding protein 3-like 4 [Source:MGI Symbol;Acc:MGI:1916603]	-0.407176	0.257813	-0.160669	0.37624	-0.64486	1.95808	0.118686	0.999896
ENSMUSG00000026854	74270	Usp20	ubiquitin specific peptidase 20 [Source:MGI Symbol;Acc:MGI:1921520]	0.181384	0.17016	0.127086	0.0607093	6.26834	1.95742	0.118793	0.999896
ENSMUSG00000026078	68833	Pdcl3	phosducin-like 3 [Source:MGI Symbol;Acc:MGI:1916083]	0.0979285	0.0338486	0.122802	0.184224	4.69335	1.95667	0.118913	0.999896
ENSMUSG00000028163	18033	Nfkb1	nuclear factor of kappa light polypeptide gene enhancer in B cells 1, p105 [Source:MGI Symbol;Acc:MGI:97312]	-0.299022	-0.103106	-0.139886	-0.0202249	4.40766	1.95607	0.119011	0.999896
ENSMUSG00000048967	234365	Yjefn3	YjeF N-terminal domain containing 3 [Source:MGI Symbol;Acc:MGI:2681845]	0.263091	0.181126	-0.0031908	0.108785	3.67411	1.95607	0.119011	0.999896
ENSMUSG00000041144	227058	Dnah7b	dynein, axonemal, heavy chain 7B [Source:MGI Symbol;Acc:MGI:2684953]	0.465171	-0.0686176	0.0587978	0.116284	2.6669	1.95586	0.119044	0.999896
ENSMUSG00000058706	68364	0610030E20Rik	RIKEN cDNA 0610030E20 gene [Source:MGI Symbol;Acc:MGI:1915614]	0.159866	-0.00794303	-0.0437506	-0.0270842	4.8691	1.95518	0.119155	0.999896
ENSMUSG00000035783	11475	Acta2	actin, alpha 2, smooth muscle, aorta [Source:MGI Symbol;Acc:MGI:87909]	-2.92637	-1.34028	-1.11476	-1.56139	2.16443	1.95514	0.11916	0.999896
ENSMUSG00000038141	77106	Tmem181a	transmembrane protein 181A [Source:MGI Symbol;Acc:MGI:1924356]	0.130276	0.0880756	-0.00724875	-0.0440814	6.3416	1.95512	0.119163	0.999896
ENSMUSG00000026458	68507	Ppfia4	protein tyrosine phosphatase, receptor type, f polypeptide (PTPRF), interacting protein (liprin), alpha 4 [Source:MGI Symbol;Acc:MGI:1915757]	0.380167	0.0672245	0.136487	0.0261291	6.343	1.95479	0.119217	0.999896
ENSMUSG00000021495	212483	Fam193b	family with sequence similarity 193, member B [Source:MGI Symbol;Acc:MGI:2385851]	0.240846	0.018536	-0.0198344	0.00581954	7.08838	1.95468	0.119234	0.999896
ENSMUSG00000002221	55982	Paxip1	PAX interacting (with transcription-activation domain) protein 1 [Source:MGI Symbol;Acc:MGI:1890430]	0.125681	-0.00974073	0.0427048	0.036466	5.82513	1.95458	0.119252	0.999896
ENSMUSG00000026398	26424	Nr5a2	nuclear receptor subfamily 5, group A, member 2 [Source:MGI Symbol;Acc:MGI:1346834]	-1.2318	0.0810688	-0.0274106	0.133177	-1.8483	1.95438	0.119283	0.999896
ENSMUSG00000071862	107065	Lrrtm2	leucine rich repeat transmembrane neuronal 2 [Source:MGI Symbol;Acc:MGI:2389174]	0.353333	0.291457	0.210957	0.378962	5.63497	1.95391	0.119359	0.999896
ENSMUSG00000025782	209361	Taf3	TATA-box binding protein associated factor 3 [Source:MGI Symbol;Acc:MGI:2388097]	0.0718417	-0.158862	0.0688092	0.141326	4.19751	1.95354	0.119419	0.999896
ENSMUSG00000029227	66899	Fip1l1	FIP1 like 1 (S. cerevisiae) [Source:MGI Symbol;Acc:MGI:1914149]	0.120531	0.100877	0.0719115	0.152077	6.40759	1.95308	0.119494	0.999896
ENSMUSG00000037509	226970	Arhgef4	Rho guanine nucleotide exchange factor (GEF) 4 [Source:MGI Symbol;Acc:MGI:2442507]	0.221316	0.159261	0.0690258	0.0115069	6.81558	1.95145	0.119757	0.999896
ENSMUSG00000027281	74243	Slx4ip	SLX4 interacting protein [Source:MGI Symbol;Acc:MGI:1921493]	0.0704323	-0.116736	0.0871262	0.161528	3.91144	1.9505	0.119911	0.999896
ENSMUSG00000100838	NA	Gm29094	predicted gene 29094 [Source:MGI Symbol;Acc:MGI:5579800]	-0.33322	-0.432764	-0.181723	0.036543	0.692318	1.95016	0.119966	0.999896
ENSMUSG00000028453	60534	Fancg	Fanconi anemia, complementation group G [Source:MGI Symbol;Acc:MGI:1926471]	0.285276	0.171726	0.080132	0.103617	4.22582	1.95	0.119993	0.999896
ENSMUSG00000006519	13057	Cyba	cytochrome b-245, alpha polypeptide [Source:MGI Symbol;Acc:MGI:1316658]	-0.718974	-0.216162	-0.374159	-0.393136	2.31357	1.94912	0.120136	0.999896
ENSMUSG00000029780	107569	Nt5c3	5'-nucleotidase, cytosolic III [Source:MGI Symbol;Acc:MGI:1927186]	0.150749	0.229033	0.0367726	0.0298316	5.3646	1.94873	0.120199	0.999896
ENSMUSG00000038059	106878	Smim3	small integral membrane protein 3 [Source:MGI Symbol;Acc:MGI:1917088]	-0.654235	-0.3635	-0.719612	-0.562447	1.87874	1.94848	0.12024	0.999896
ENSMUSG00000053522	16858	Lgals7	lectin, galactose binding, soluble 7 [Source:MGI Symbol;Acc:MGI:1316742]	0.0362608	-0.526313	0.0213217	-0.572203	-0.15352	1.94841	0.120251	0.999896
ENSMUSG00000004996	67873	Mri1	methylthioribose-1-phosphate isomerase 1 [Source:MGI Symbol;Acc:MGI:1915123]	0.210504	-0.0655882	-0.00315874	-0.0532188	4.37362	1.94774	0.120361	0.999896
ENSMUSG00000035754	216156	Wdr18	WD repeat domain 18 [Source:MGI Symbol;Acc:MGI:2158400]	0.12306	0.0981663	0.111119	0.0129334	6.08692	1.94751	0.120398	0.999896
ENSMUSG00000047495	244310	Dlgap2	DLG associated protein 2 [Source:MGI Symbol;Acc:MGI:2443181]	0.554629	0.578445	0.370828	0.433828	4.95458	1.94707	0.12047	0.999896
ENSMUSG00000033268	99439	Duox1	dual oxidase 1 [Source:MGI Symbol;Acc:MGI:2139422]	0.446104	0.31438	0.169806	-0.583586	-0.619067	1.94706	0.120471	0.999896
ENSMUSG00000037278	69071	Tmem97	transmembrane protein 97 [Source:MGI Symbol;Acc:MGI:1916321]	-0.0414903	0.00155806	0.1309	-0.140349	3.74287	1.94673	0.120525	0.999896
ENSMUSG00000078921	100039796	Tgtp2	T cell specific GTPase 2 [Source:MGI Symbol;Acc:MGI:3710083]	-0.115118	-0.564869	0.00745498	0.453838	-1.887	1.94611	0.120626	0.999896
ENSMUSG00000031107	209003	Rbmx2	RNA binding motif protein, X-linked 2 [Source:MGI Symbol;Acc:MGI:1919414]	-0.00279585	-0.0383565	-0.0600679	0.238244	2.99183	1.94557	0.120714	0.999896
ENSMUSG00000021972	219150	Hmbox1	homeobox containing 1 [Source:MGI Symbol;Acc:MGI:2445066]	0.212098	-6.3222e-06	0.0467481	0.174604	6.02675	1.94549	0.120727	0.999896
ENSMUSG00000052014	381673	A330070K13Rik	RIKEN cDNA A330070K13 gene [Source:MGI Symbol;Acc:MGI:2685897]	0.253516	-0.563602	0.106095	0.166248	-2.33863	1.9443	0.120922	0.999896
ENSMUSG00000045629	225608	Sh3tc2	SH3 domain and tetratricopeptide repeats 2 [Source:MGI Symbol;Acc:MGI:2444417]	-1.04149	-0.481491	-0.455333	-0.540302	0.936505	1.944	0.120971	0.999896
ENSMUSG00000037994	97086	Slc9b2	solute carrier family 9, subfamily B (NHA2, cation proton antiporter 2), member 2 [Source:MGI Symbol;Acc:MGI:2140077]	0.620755	0.441355	0.328486	0.322685	1.86672	1.9435	0.121053	0.999896
ENSMUSG00000038213	213233	Tapbpl	TAP binding protein-like [Source:MGI Symbol;Acc:MGI:2384853]	-0.137218	-0.250639	-0.124841	0.112298	2.1392	1.94279	0.12117	0.999896
ENSMUSG00000024426	73242	Atat1	alpha tubulin acetyltransferase 1 [Source:MGI Symbol;Acc:MGI:1913869]	0.264117	0.221704	0.0580871	0.16497	7.10565	1.94261	0.1212	0.999896
ENSMUSG00000021966	73382	Prss52	protease, serine 52 [Source:MGI Symbol;Acc:MGI:1920632]	0.555996	0.354432	-0.649578	0.279667	-1.79017	1.94258	0.121203	0.999896
ENSMUSG00000028397	76804	Kdm4c	lysine (K)-specific demethylase 4C [Source:MGI Symbol;Acc:MGI:1924054]	0.164261	0.197656	0.173208	0.114822	4.71618	1.9421	0.121283	0.999896
ENSMUSG00000019861	94221	Gopc	golgi associated PDZ and coiled-coil motif containing [Source:MGI Symbol;Acc:MGI:2149946]	0.167688	0.137085	0.0677856	0.0690665	5.89926	1.94192	0.121313	0.999896
ENSMUSG00000020182	13195	Ddc	dopa decarboxylase [Source:MGI Symbol;Acc:MGI:94876]	-0.214805	-0.45235	0.187603	0.144485	1.66643	1.9417	0.121348	0.999896
ENSMUSG00000035121	382913	Neil2	nei like 2 (E. coli) [Source:MGI Symbol;Acc:MGI:2686058]	0.290887	0.22354	-0.0134916	-0.238811	1.45493	1.94162	0.121361	0.999896
ENSMUSG00000026051	78896	Ecrg4	ECRG4 augurin precursor [Source:MGI Symbol;Acc:MGI:1926146]	-0.712798	-0.854529	0.103303	0.363744	0.936355	1.94108	0.121451	0.999896
ENSMUSG00000043583	NA	4930470P17Rik	RIKEN cDNA 4930470P17 gene [Source:MGI Symbol;Acc:MGI:1914887]	-0.26913	-0.386455	-0.0872315	0.907513	-2.14831	1.94095	0.121473	0.999896
ENSMUSG00000021482	66129	Prxl2c	peroxiredoxin like 2C [Source:MGI Symbol;Acc:MGI:1913379]	-0.481171	-0.336528	-0.265652	-0.319573	3.00932	1.93942	0.121724	0.999896
ENSMUSG00000032431	56693	Crtap	cartilage associated protein [Source:MGI Symbol;Acc:MGI:1891221]	-0.766125	-0.50809	-0.591637	-0.559211	3.14706	1.93896	0.1218	0.999896
ENSMUSG00000036492	386454	Rnf39	ring finger protein 39 [Source:MGI Symbol;Acc:MGI:2156378]	0.331425	-0.0636509	-0.32698	-0.275281	1.53551	1.9385	0.121876	0.999896
ENSMUSG00000019890	67405	Nts	neurotensin [Source:MGI Symbol;Acc:MGI:1328351]	-0.676325	-0.0802167	0.560505	1.30589	2.92505	1.93706	0.122113	0.999896
ENSMUSG00000075023	381411	Accsl	1-aminocyclopropane-1-carboxylate synthase (non-functional)-like [Source:MGI Symbol;Acc:MGI:3584519]	0.978755	0.370954	0.74589	0.237916	-1.40367	1.93621	0.122254	0.999896
ENSMUSG00000109179	102638882	Gm35339	predicted gene, 35339 [Source:MGI Symbol;Acc:MGI:5594498]	0.208136	-0.177729	0.0172617	-0.137533	3.24562	1.93589	0.122306	0.999896
ENSMUSG00000018677	68066	Slc25a39	solute carrier family 25, member 39 [Source:MGI Symbol;Acc:MGI:1196386]	-0.165624	-0.208595	-0.154806	-0.145989	5.67692	1.93571	0.122336	0.999896
ENSMUSG00000057182	20269	Scn3a	sodium channel, voltage-gated, type III, alpha [Source:MGI Symbol;Acc:MGI:98249]	0.248066	0.275148	0.144773	0.236337	6.5323	1.93567	0.122343	0.999896
ENSMUSG00000049086	107771	Bmyc	brain expressed myelocytomatosis oncogene [Source:MGI Symbol;Acc:MGI:88184]	0.110103	0.102149	0.0761977	-0.0897876	5.36199	1.93548	0.122376	0.999896
ENSMUSG00000018672	56358	Copz2	coatomer protein complex, subunit zeta 2 [Source:MGI Symbol;Acc:MGI:1929008]	-1.08984	-0.612864	-0.913734	-0.705473	1.59348	1.93503	0.122449	0.999896
ENSMUSG00000030402	232941	Ppm1n	protein phosphatase, Mg2+/Mn2+ dependent, 1N (putative) [Source:MGI Symbol;Acc:MGI:2142330]	0.270552	0.446859	0.659161	-0.249702	-1.67631	1.93483	0.122483	0.999896
ENSMUSG00000006517	192156	Mvd	mevalonate (diphospho) decarboxylase [Source:MGI Symbol;Acc:MGI:2179327]	0.0953047	-0.00507119	0.186438	-0.0860218	5.11541	1.93323	0.122747	0.999896
ENSMUSG00000038116	228829	Phf20	PHD finger protein 20 [Source:MGI Symbol;Acc:MGI:2444148]	0.128987	0.18838	0.143618	0.0785732	6.35788	1.93289	0.122804	0.999896
ENSMUSG00000058886	54006	Deaf1	DEAF1, transcription factor [Source:MGI Symbol;Acc:MGI:1858496]	0.196068	0.161164	0.0366601	-0.0627434	6.26336	1.9319	0.122969	0.999896
ENSMUSG00000085111	67341	Ascl4	achaete-scute family bHLH transcription factor 4 [Source:MGI Symbol;Acc:MGI:1914591]	0.186689	0.116575	0.164496	-0.0167136	3.5931	1.93123	0.123081	0.999896
ENSMUSG00000021692	66254	Dimt1	DIM1 dimethyladenosine transferase 1-like (S. cerevisiae) [Source:MGI Symbol;Acc:MGI:1913504]	0.152509	0.0099883	0.00783095	0.223333	4.61325	1.9311	0.123102	0.999896
ENSMUSG00000012017	224024	Scarf2	scavenger receptor class F, member 2 [Source:MGI Symbol;Acc:MGI:1858430]	-0.997444	-0.535103	-0.677351	-0.862397	3.14572	1.92986	0.12331	0.999896
ENSMUSG00000031165	22376	Was	Wiskott-Aldrich syndrome [Source:MGI Symbol;Acc:MGI:105059]	-0.36971	-0.992743	-0.544966	-0.346512	0.0883246	1.9293	0.123402	0.999896
ENSMUSG00000068580	72008	Zfyve19	zinc finger, FYVE domain containing 19 [Source:MGI Symbol;Acc:MGI:1919258]	0.189914	0.123573	0.160301	0.20888	4.39147	1.92859	0.123522	0.999896
ENSMUSG00000025145	217366	Lrrc45	leucine rich repeat containing 45 [Source:MGI Symbol;Acc:MGI:2387183]	0.275862	0.0164003	0.0670255	-0.0181301	6.5483	1.92789	0.123639	0.999896
ENSMUSG00000038180	245865	Spag4	sperm associated antigen 4 [Source:MGI Symbol;Acc:MGI:2444120]	0.292152	0.0883373	0.0674824	-0.133573	2.79458	1.92748	0.123707	0.999896
ENSMUSG00000026922	67512	Agpat2	1-acylglycerol-3-phosphate O-acyltransferase 2 (lysophosphatidic acid acyltransferase, beta) [Source:MGI Symbol;Acc:MGI:1914762]	-0.665914	-1.0445	-0.356604	-0.317481	0.27967	1.9274	0.123721	0.999896
ENSMUSG00000116048	18000	Septin2	septin 2 [Source:MGI Symbol;Acc:MGI:97298]	-0.183924	-0.0886445	-0.080132	-0.0100936	6.36543	1.9269	0.123804	0.999896
ENSMUSG00000039781	12009	Cep131	centrosomal protein 131 [Source:MGI Symbol;Acc:MGI:107440]	0.167737	0.0360162	0.0315704	-0.143547	5.57778	1.92598	0.123959	0.999896
ENSMUSG00000034593	17918	Myo5a	myosin VA [Source:MGI Symbol;Acc:MGI:105976]	0.144418	0.270829	0.191143	0.17835	8.64287	1.92562	0.12402	0.999896
ENSMUSG00000026728	22352	Vim	vimentin [Source:MGI Symbol;Acc:MGI:98932]	-0.505298	-0.365412	-0.141728	0.0489861	6.63739	1.92416	0.124264	0.999896
ENSMUSG00000028558	108802	Calr4	calreticulin 4 [Source:MGI Symbol;Acc:MGI:2140435]	0.743328	-0.314691	0.360834	0.875151	-1.55676	1.92408	0.124278	0.999896
ENSMUSG00000090919	241989	Pabpc4l	poly(A) binding protein, cytoplasmic 4-like [Source:MGI Symbol;Acc:MGI:3643087]	-0.82143	-0.433197	-0.254998	-0.461519	0.0114356	1.92399	0.124293	0.999896
ENSMUSG00000034940	217030	Synrg	synergin, gamma [Source:MGI Symbol;Acc:MGI:1354742]	0.0915551	0.190577	0.180425	0.145922	6.43465	1.9237	0.124341	0.999896
ENSMUSG00000034652	217303	Cd300a	CD300A molecule [Source:MGI Symbol;Acc:MGI:2443411]	-0.239428	-0.626449	-0.00338394	0.054964	0.180006	1.92355	0.124366	0.999896
ENSMUSG00000003348	208228	Mob3a	MOB kinase activator 3A [Source:MGI Symbol;Acc:MGI:3050117]	0.182049	0.111978	0.266591	0.0822521	4.52808	1.92343	0.124387	0.999896
ENSMUSG00000036748	67116	Cuedc2	CUE domain containing 2 [Source:MGI Symbol;Acc:MGI:1914366]	0.101481	0.107883	0.138476	0.00875921	6.80678	1.923	0.12446	0.999896
ENSMUSG00000073096	243371	Lrrc61	leucine rich repeat containing 61 [Source:MGI Symbol;Acc:MGI:2652848]	-0.00317107	-0.13232	0.071572	-0.197075	4.40939	1.92286	0.124484	0.999896
ENSMUSG00000064373	20363	Selenop	selenoprotein P [Source:MGI Symbol;Acc:MGI:894288]	-1.32198	-0.891411	-0.706889	-0.607292	6.50103	1.92284	0.124487	0.999896
ENSMUSG00000020493	270906	Prr11	proline rich 11 [Source:MGI Symbol;Acc:MGI:2444496]	-0.231955	-0.391716	0.0933464	0.435828	1.65653	1.92211	0.124609	0.999896
ENSMUSG00000026100	17700	Mstn	myostatin [Source:MGI Symbol;Acc:MGI:95691]	0.307986	0.116083	-0.577869	-0.631511	-0.907303	1.92199	0.12463	0.999896
ENSMUSG00000044052	12777	Ccr10	chemokine (C-C motif) receptor 10 [Source:MGI Symbol;Acc:MGI:1096320]	-0.917016	-1.09464	-0.494425	-0.974209	-1.03417	1.92192	0.124642	0.999896
ENSMUSG00000038811	14710	Gngt2	guanine nucleotide binding protein (G protein), gamma transducing activity polypeptide 2 [Source:MGI Symbol;Acc:MGI:893584]	-0.99881	-0.361619	-0.108327	-0.275644	-0.00939597	1.92155	0.124704	0.999896
ENSMUSG00000020461	73324	Clhc1	clathrin heavy chain linker domain containing 1 [Source:MGI Symbol;Acc:MGI:1920574]	-0.132613	-1.11968	-0.617227	-0.018664	-1.65978	1.92148	0.124715	0.999896
ENSMUSG00000038886	140481	Man2a2	mannosidase 2, alpha 2 [Source:MGI Symbol;Acc:MGI:2150656]	0.255849	0.154394	0.0876486	0.0788739	7.56459	1.92141	0.124728	0.999896
ENSMUSG00000031393	17257	Mecp2	methyl CpG binding protein 2 [Source:MGI Symbol;Acc:MGI:99918]	0.174709	0.194087	0.161009	0.183879	7.24779	1.92119	0.124764	0.999896
ENSMUSG00000043289	75033	Mei4	meiotic double-stranded break formation protein 4 [Source:MGI Symbol;Acc:MGI:1922283]	-0.116206	-0.653306	-0.919999	-0.687601	-0.503782	1.92117	0.124768	0.999896
ENSMUSG00000066892	30843	Fbxl12	F-box and leucine-rich repeat protein 12 [Source:MGI Symbol;Acc:MGI:1354738]	0.242129	0.130945	0.114767	0.0341242	4.68469	1.9207	0.124848	0.999896
ENSMUSG00000043284	216821	Tmem11	transmembrane protein 11 [Source:MGI Symbol;Acc:MGI:2144726]	0.194952	0.163416	0.0438012	0.0286183	4.65608	1.92057	0.124869	0.999896
ENSMUSG00000049112	18430	Oxtr	oxytocin receptor [Source:MGI Symbol;Acc:MGI:109147]	0.540937	0.466732	0.709638	0.805346	2.63561	1.92024	0.124925	0.999896
ENSMUSG00000037072	93684	Selenof	selenoprotein F [Source:MGI Symbol;Acc:MGI:1927947]	-0.210236	-0.125106	-0.0945993	-0.0426428	6.97146	1.9192	0.125101	0.999896
ENSMUSG00000035629	100502698	Rubcn	RUN domain and cysteine-rich domain containing, Beclin 1-interacting protein [Source:MGI Symbol;Acc:MGI:1915160]	0.241953	0.115113	0.0578889	0.0606415	6.52855	1.91836	0.125244	0.999896
ENSMUSG00000043505	317757	Gimap5	GTPase, IMAP family member 5 [Source:MGI Symbol;Acc:MGI:2442232]	-1.3075	-0.335334	-0.737284	-0.841273	-0.475792	1.91762	0.125368	0.999896
ENSMUSG00000027082	21788	Tfpi	tissue factor pathway inhibitor [Source:MGI Symbol;Acc:MGI:1095418]	-1.01419	-0.714566	-0.733764	-0.389824	2.43743	1.91734	0.125417	0.999896
ENSMUSG00000032131	192663	Abcg4	ATP binding cassette subfamily G member 4 [Source:MGI Symbol;Acc:MGI:1890594]	0.28039	0.190292	0.160649	0.0416855	5.94764	1.91722	0.125437	0.999896
ENSMUSG00000041012	70031	Cmtm8	CKLF-like MARVEL transmembrane domain containing 8 [Source:MGI Symbol;Acc:MGI:2447167]	-0.897182	-0.552357	-0.35597	-0.365352	0.460331	1.91687	0.125496	0.999896
ENSMUSG00000040502	216438	Marchf9	membrane associated ring-CH-type finger 9 [Source:MGI Symbol;Acc:MGI:2446144]	0.211506	0.215272	-0.00303512	-0.0514498	5.98875	1.91584	0.12567	0.999896
ENSMUSG00000028618	56374	Tmem59	transmembrane protein 59 [Source:MGI Symbol;Acc:MGI:1929278]	-0.128263	-0.0779229	0.00415429	0.014011	6.7366	1.91473	0.12586	0.999896
ENSMUSG00000041134	224405	Cyyr1	cysteine and tyrosine-rich protein 1 [Source:MGI Symbol;Acc:MGI:2152187]	-0.996981	-0.407393	-0.306998	-0.392886	1.98487	1.91468	0.125868	0.999896
ENSMUSG00000048582	14611	Gja3	gap junction protein, alpha 3 [Source:MGI Symbol;Acc:MGI:95714]	1.0374	0.883923	0.345992	0.749841	-1.51351	1.9141	0.125968	0.999896
ENSMUSG00000087444	NA	Gm5475	predicted gene 5475 [Source:MGI Symbol;Acc:MGI:3646320]	0.389768	0.393426	0.215556	0.221102	1.89386	1.914	0.125985	0.999896
ENSMUSG00000050063	19144	Klk6	kallikrein related-peptidase 6 [Source:MGI Symbol;Acc:MGI:1343166]	1.31495e-15	-0.350645	0.187277	0.284564	-1.56371	1.91313	0.126133	0.999896
ENSMUSG00000022490	58200	Ppp1r1a	protein phosphatase 1, regulatory inhibitor subunit 1A [Source:MGI Symbol;Acc:MGI:1889595]	0.218402	0.150754	0.0382454	-0.0456613	6.11114	1.9128	0.12619	0.999896
ENSMUSG00000025860	11798	Xiap	X-linked inhibitor of apoptosis [Source:MGI Symbol;Acc:MGI:107572]	-0.0921344	-0.0669328	0.0678952	0.0558542	6.36853	1.91235	0.126266	0.999896
ENSMUSG00000109372	100502846	Gm19410	predicted gene, 19410 [Source:MGI Symbol;Acc:MGI:5011595]	0.843162	0.625317	0.465129	0.374578	3.82227	1.91134	0.126439	0.999896
ENSMUSG00000021098	75801	4930447C04Rik	RIKEN cDNA 4930447C04 gene [Source:MGI Symbol;Acc:MGI:1923051]	0.761316	0.0173332	0.111457	0.0520479	3.52336	1.91124	0.126456	0.999896
ENSMUSG00000021286	68520	Zfyve21	zinc finger, FYVE domain containing 21 [Source:MGI Symbol;Acc:MGI:1915770]	-0.162438	-0.273146	-0.110068	-0.05172	3.59595	1.91077	0.126537	0.999896
ENSMUSG00000036002	230088	Fam214b	family with sequence similarity 214, member B [Source:MGI Symbol;Acc:MGI:2441854]	0.2364	0.158288	0.0693272	0.0621129	5.84051	1.90994	0.126678	0.999896
ENSMUSG00000054716	244216	Zfp771	zinc finger protein 771 [Source:MGI Symbol;Acc:MGI:2442050]	-0.0163594	-0.0477955	-0.156747	-0.15653	5.43824	1.90935	0.126779	0.999896
ENSMUSG00000037071	20249	Scd1	stearoyl-Coenzyme A desaturase 1 [Source:MGI Symbol;Acc:MGI:98239]	0.260943	0.0710276	0.187091	0.0568517	6.23762	1.90885	0.126866	0.999896
ENSMUSG00000039676	75568	Capsl	calcyphosine-like [Source:MGI Symbol;Acc:MGI:1922818]	-0.440322	0.437638	0.222796	0.922462	-0.730833	1.90854	0.126919	0.999896
ENSMUSG00000022136	100037258	Dnajc3	DnaJ heat shock protein family (Hsp40) member C3 [Source:MGI Symbol;Acc:MGI:107373]	-0.239423	-0.159278	-0.121155	0.117209	5.51126	1.90853	0.12692	0.999896
ENSMUSG00000001583	83813	Tnk1	tyrosine kinase, non-receptor, 1 [Source:MGI Symbol;Acc:MGI:1930958]	-0.1955	0.0146553	-0.694444	0.00903752	0.00942504	1.90851	0.126924	0.999896
ENSMUSG00000024186	50782	Rgs11	regulator of G-protein signaling 11 [Source:MGI Symbol;Acc:MGI:1354739]	0.672053	0.146433	0.0148552	-0.0759171	4.83947	1.90822	0.126974	0.999896
ENSMUSG00000019143	70791	Hars2	histidyl-tRNA synthetase 2 [Source:MGI Symbol;Acc:MGI:1918041]	0.150062	0.0800508	0.0684586	0.0636174	5.58334	1.90716	0.127155	0.999896
ENSMUSG00000027610	14854	Gss	glutathione synthetase [Source:MGI Symbol;Acc:MGI:95852]	0.214846	-0.0970807	0.0376881	0.0546401	4.00822	1.90664	0.127245	0.999896
ENSMUSG00000025492	66141	Ifitm3	interferon induced transmembrane protein 3 [Source:MGI Symbol;Acc:MGI:1913391]	-1.33623	-0.61789	-0.531845	-0.575635	2.38144	1.90644	0.127279	0.999896
ENSMUSG00000017679	76080	Ttpal	tocopherol (alpha) transfer protein-like [Source:MGI Symbol;Acc:MGI:1923330]	0.118349	0.0582369	0.0479493	0.128899	5.82996	1.90584	0.127383	0.999896
ENSMUSG00000079598	665180	Clec2l	C-type lectin domain family 2, member L [Source:MGI Symbol;Acc:MGI:2141402]	0.227025	0.026575	-0.0777168	-0.0612127	5.19656	1.90542	0.127456	0.999896
ENSMUSG00000032802	76650	Srxn1	sulfiredoxin 1 homolog (S. cerevisiae) [Source:MGI Symbol;Acc:MGI:104971]	0.0125462	-0.274565	-0.138818	-0.134127	4.97122	1.90528	0.12748	0.999896
ENSMUSG00000020368	12330	Canx	calnexin [Source:MGI Symbol;Acc:MGI:88261]	-0.0685047	-0.0352795	0.00618246	0.0764918	8.10349	1.90453	0.127608	0.999896
ENSMUSG00000029919	54486	Hpgds	hematopoietic prostaglandin D synthase [Source:MGI Symbol;Acc:MGI:1859384]	-0.363066	-0.351122	-0.353344	-0.112829	2.45152	1.90452	0.12761	0.999896
ENSMUSG00000038793	13590	Lefty1	left right determination factor 1 [Source:MGI Symbol;Acc:MGI:107405]	-0.762506	-0.303604	0.167842	-0.0207549	-1.42076	1.90431	0.127648	0.999896
ENSMUSG00000046909	68550	Tefm	transcription elongation factor, mitochondrial [Source:MGI Symbol;Acc:MGI:1915800]	0.0996408	-0.237572	-0.000562507	0.0656111	2.22636	1.90396	0.127707	0.999896
ENSMUSG00000022615	72962	Tymp	thymidine phosphorylase [Source:MGI Symbol;Acc:MGI:1920212]	0.0787898	0.151286	0.05576	-0.0721979	4.61964	1.90278	0.127911	0.999896
ENSMUSG00000027225	66811	Duoxa2	dual oxidase maturation factor 2 [Source:MGI Symbol;Acc:MGI:1914061]	0.311214	0.948998	0.472707	0.289489	-2.48731	1.90271	0.127924	0.999896
ENSMUSG00000004610	110826	Etfb	electron transferring flavoprotein, beta polypeptide [Source:MGI Symbol;Acc:MGI:106098]	-0.250614	-0.281464	-0.0940396	-0.0815158	4.39881	1.90239	0.127979	0.999896
ENSMUSG00000068290	77006	Ddrgk1	DDRGK domain containing 1 [Source:MGI Symbol;Acc:MGI:1924256]	0.061817	-0.0536758	-0.0109948	-0.0987514	5.32309	1.90221	0.12801	0.999896
ENSMUSG00000001761	319757	Smo	smoothened, frizzled class receptor [Source:MGI Symbol;Acc:MGI:108075]	-0.397049	-0.466341	-0.176389	-0.147279	4.69919	1.90184	0.128074	0.999896
ENSMUSG00000050565	240832	Tor1aip2	torsin A interacting protein 2 [Source:MGI Symbol;Acc:MGI:3582695]	-0.12307	-0.0802856	-0.0488701	0.0315405	5.89054	1.90178	0.128085	0.999896
ENSMUSG00000037447	214855	Arid5a	AT rich interactive domain 5A (MRF1-like) [Source:MGI Symbol;Acc:MGI:2443039]	-0.544496	-0.514198	-0.20768	-0.0521742	2.16337	1.90169	0.1281	0.999896
ENSMUSG00000079677	68165	Fdx2	ferredoxin 2 [Source:MGI Symbol;Acc:MGI:1915415]	0.0739968	0.012564	-0.0615983	-0.157986	4.48018	1.90086	0.128244	0.999896
ENSMUSG00000024236	225115	Svil	supervillin [Source:MGI Symbol;Acc:MGI:2147319]	-1.00731	-0.615438	-0.649128	-0.335611	4.28191	1.90048	0.12831	0.999896
ENSMUSG00000017210	23989	Med24	mediator complex subunit 24 [Source:MGI Symbol;Acc:MGI:1344385]	0.140981	0.0408732	0.0125976	0.0585329	7.01626	1.90043	0.128319	0.999896
ENSMUSG00000027860	229658	Vangl1	VANGL planar cell polarity 1 [Source:MGI Symbol;Acc:MGI:2159344]	-0.520929	-0.348792	-0.516976	-0.23202	2.34402	1.90036	0.128331	0.999896
ENSMUSG00000026042	12832	Col5a2	collagen, type V, alpha 2 [Source:MGI Symbol;Acc:MGI:88458]	-0.941022	-0.438651	-0.449811	-0.423213	4.37134	1.89774	0.128787	0.999896
ENSMUSG00000027254	17754	Map1a	microtubule-associated protein 1 A [Source:MGI Symbol;Acc:MGI:1306776]	0.218751	0.177426	0.278448	0.212988	8.79328	1.89763	0.128805	0.999896
ENSMUSG00000031848	50783	Lsm4	LSM4 homolog, U6 small nuclear RNA and mRNA degradation associated [Source:MGI Symbol;Acc:MGI:1354692]	0.109173	0.0189218	0.0613731	-0.147387	5.39923	1.89711	0.128896	0.999896
ENSMUSG00000021420	69955	Fars2	phenylalanine-tRNA synthetase 2 (mitochondrial) [Source:MGI Symbol;Acc:MGI:1917205]	-0.174306	-0.381275	-0.0459921	-0.0112766	5.57985	1.89637	0.129025	0.999896
ENSMUSG00000091780	100126824	Sco2	SCO2 cytochrome c oxidase assembly protein [Source:MGI Symbol;Acc:MGI:3818630]	0.116781	0.185507	0.101274	-0.0168569	4.75562	1.89469	0.129319	0.999896
ENSMUSG00000042116	246228	Vwa1	von Willebrand factor A domain containing 1 [Source:MGI Symbol;Acc:MGI:2179729]	-0.689158	-0.453508	-0.61625	-0.387642	5.16353	1.89468	0.12932	0.999896
ENSMUSG00000054958	230718	Nt5c1a	5'-nucleotidase, cytosolic IA [Source:MGI Symbol;Acc:MGI:2155700]	0.312653	0.671937	0.689445	0.967792	0.105643	1.89406	0.129428	0.999896
ENSMUSG00000005907	71382	Pex1	peroxisomal biogenesis factor 1 [Source:MGI Symbol;Acc:MGI:1918632]	0.217275	0.165439	0.11895	0.142659	5.05998	1.89386	0.129465	0.999896
ENSMUSG00000026887	67871	Mrrf	mitochondrial ribosome recycling factor [Source:MGI Symbol;Acc:MGI:1915121]	0.103689	0.158006	0.241043	0.169931	4.58702	1.89369	0.129494	0.999896
ENSMUSG00000055923	231326	Aasdh	aminoadipate-semialdehyde dehydrogenase [Source:MGI Symbol;Acc:MGI:2442517]	0.241345	0.155289	0.15776	-0.0587456	4.05801	1.89359	0.129512	0.999896
ENSMUSG00000026280	66615	Atg4b	autophagy related 4B, cysteine peptidase [Source:MGI Symbol;Acc:MGI:1913865]	0.135051	0.0637308	0.062855	0.0565409	6.07432	1.89346	0.129534	0.999896
ENSMUSG00000074676	14239	Foxs1	forkhead box S1 [Source:MGI Symbol;Acc:MGI:95546]	-0.969876	-0.174393	-0.671888	-0.396094	-0.0593266	1.8932	0.129579	0.999896
ENSMUSG00000061723	21957	Tnnt3	troponin T3, skeletal, fast [Source:MGI Symbol;Acc:MGI:109550]	-0.942272	-1.58589	-1.00284	-0.51054	-2.19505	1.89293	0.129627	0.999896
ENSMUSG00000030495	53896	Slc7a10	solute carrier family 7 (cationic amino acid transporter, y+ system), member 10 [Source:MGI Symbol;Acc:MGI:1858261]	0.00505682	-0.265029	-0.0390301	-0.105368	4.7486	1.89253	0.129696	0.999896
ENSMUSG00000038195	280408	Rilp	Rab interacting lysosomal protein [Source:MGI Symbol;Acc:MGI:2144271]	0.148439	-0.377324	-0.234234	-0.0623281	0.560893	1.89234	0.12973	0.999896
ENSMUSG00000061244	105504	Exoc5	exocyst complex component 5 [Source:MGI Symbol;Acc:MGI:2145645]	0.0284365	0.110012	0.0413354	0.124591	6.39112	1.89218	0.129759	0.999896
ENSMUSG00000000751	68275	Rpa1	replication protein A1 [Source:MGI Symbol;Acc:MGI:1915525]	-0.139697	-0.186122	0.0743276	0.0115781	5.52688	1.89217	0.12976	0.999896
ENSMUSG00000017720	73603	Trp53tg5	transformation related protein 53 target 5 [Source:MGI Symbol;Acc:MGI:1920853]	0.894811	0.431359	0.192233	0.495639	-0.0251114	1.89202	0.129787	0.999896
ENSMUSG00000074158	208111	Zfp976	zinc finger protein 976 [Source:MGI Symbol;Acc:MGI:3036263]	-0.48022	-0.163378	-0.22343	-0.278378	1.79261	1.89071	0.130016	0.999896
ENSMUSG00000041298	231912	Katnal1	katanin p60 subunit A-like 1 [Source:MGI Symbol;Acc:MGI:2387638]	0.195175	0.154802	0.146982	0.112466	6.09485	1.89045	0.130063	0.999896
ENSMUSG00000050761	14724	Gp1bb	glycoprotein Ib, beta polypeptide [Source:MGI Symbol;Acc:MGI:107852]	0.238097	0.141365	-0.00687261	-0.0743441	7.50718	1.8899	0.13016	0.999896
ENSMUSG00000002320	74140	Tm9sf1	transmembrane 9 superfamily member 1 [Source:MGI Symbol;Acc:MGI:1921390]	-0.0859742	-0.0979208	0.0257267	0.00807809	5.3838	1.88975	0.130185	0.999896
ENSMUSG00000079415	12803	Cntf	ciliary neurotrophic factor [Source:MGI Symbol;Acc:MGI:88439]	0.201386	-0.648486	-0.208937	-0.180202	-0.17587	1.88953	0.130224	0.999896
ENSMUSG00000040669	13619	Phc1	polyhomeotic 1 [Source:MGI Symbol;Acc:MGI:103248]	0.24739	0.123517	0.124788	0.0946519	6.48027	1.88948	0.130232	0.999896
ENSMUSG00000019088	69537	Dnase1l1	deoxyribonuclease 1-like 1 [Source:MGI Symbol;Acc:MGI:109628]	-0.776565	-0.396126	-0.213771	-0.30808	0.485163	1.88898	0.13032	0.999896
ENSMUSG00000044783	212427	Hjurp	Holliday junction recognition protein [Source:MGI Symbol;Acc:MGI:2685821]	0.174471	-0.0977826	0.0362421	0.12547	7.09348	1.88807	0.130481	0.999896
ENSMUSG00000041301	12638	Cftr	cystic fibrosis transmembrane conductance regulator [Source:MGI Symbol;Acc:MGI:88388]	0.547424	-0.405627	0.304731	0.0401516	-0.0107841	1.88751	0.130581	0.999896
ENSMUSG00000043953	54199	Ccrl2	chemokine (C-C motif) receptor-like 2 [Source:MGI Symbol;Acc:MGI:1920904]	-1.10246	-0.675677	-0.411514	-0.636297	-0.424245	1.88718	0.130638	0.999896
ENSMUSG00000007036	193742	Abhd16a	abhydrolase domain containing 16A [Source:MGI Symbol;Acc:MGI:99476]	0.0929433	-0.0855122	0.0359682	-0.091406	6.07634	1.8871	0.130653	0.999896
ENSMUSG00000038729	677884	Pakap	paralemmin A kinase anchor protein [Source:MGI Symbol;Acc:MGI:5141924]	-0.562444	-0.37209	-0.380574	-0.393905	5.76428	1.88579	0.130884	0.999896
ENSMUSG00000039032	116732	Tsga13	testis specific gene A13 [Source:MGI Symbol;Acc:MGI:1891413]	-0.119933	-0.118872	-0.757551	-0.89003	-1.83779	1.88516	0.130996	0.999896
ENSMUSG00000021236	12499	Entpd5	ectonucleoside triphosphate diphosphohydrolase 5 [Source:MGI Symbol;Acc:MGI:1321385]	-0.191998	-0.232401	-0.153432	-0.04143	4.52506	1.88474	0.131071	0.999896
ENSMUSG00000026575	171567	Nme7	NME/NM23 family member 7 [Source:MGI Symbol;Acc:MGI:2449121]	0.190972	0.00168651	-0.0107631	-0.0146971	7.15392	1.88467	0.131083	0.999896
ENSMUSG00000008475	67771	Arpc5	actin related protein 2/3 complex, subunit 5 [Source:MGI Symbol;Acc:MGI:1915021]	0.0244226	0.236764	0.0201673	0.136791	7.21029	1.88403	0.131196	0.999896
ENSMUSG00000050212	230752	Eva1b	eva-1 homolog B (C. elegans) [Source:MGI Symbol;Acc:MGI:1922063]	-1.05265	-0.575864	-0.537316	-0.611834	1.99636	1.88375	0.131245	0.999896
ENSMUSG00000015711	229589	Prune1	prune exopolyphosphatase [Source:MGI Symbol;Acc:MGI:1925152]	0.134114	0.176968	0.0767108	-0.0259646	5.52212	1.88319	0.131345	0.999896
ENSMUSG00000035151	244548	Elmod2	ELMO/CED-12 domain containing 2 [Source:MGI Symbol;Acc:MGI:2445165]	0.089301	0.0259883	-0.127348	0.0823286	4.69476	1.88285	0.131406	0.999896
ENSMUSG00000029925	21391	Tbxas1	thromboxane A synthase 1, platelet [Source:MGI Symbol;Acc:MGI:98497]	-0.233782	-0.560262	-0.440559	-0.263579	0.727106	1.88228	0.131506	0.999896
ENSMUSG00000075304	64406	Sp5	trans-acting transcription factor 5 [Source:MGI Symbol;Acc:MGI:1927715]	-1.17008	-1.00862	-0.372539	-0.0774999	0.557408	1.87938	0.132024	0.999896
ENSMUSG00000044320	73598	1700001O22Rik	RIKEN cDNA 1700001O22 gene [Source:MGI Symbol;Acc:MGI:1923631]	0.400367	0.117083	-0.0269631	-0.352453	1.62758	1.87895	0.1321	0.999896
ENSMUSG00000034854	73822	Mfsd12	major facilitator superfamily domain containing 12 [Source:MGI Symbol;Acc:MGI:3604804]	0.063887	0.0281194	-0.13299	-0.209712	5.16594	1.87849	0.132183	0.999896
ENSMUSG00000025893	69149	Kbtbd3	kelch repeat and BTB (POZ) domain containing 3 [Source:MGI Symbol;Acc:MGI:1916399]	0.0761052	0.0981371	0.126252	0.357348	2.3426	1.87789	0.132289	0.999896
ENSMUSG00000031880	56437	Rrad	Ras-related associated with diabetes [Source:MGI Symbol;Acc:MGI:1930943]	-0.661452	-0.467734	-0.758363	-0.381221	0.696886	1.87759	0.132344	0.999896
ENSMUSG00000053898	51798	Ech1	enoyl coenzyme A hydratase 1, peroxisomal [Source:MGI Symbol;Acc:MGI:1858208]	-0.26645	-0.183672	-0.111376	-0.087227	4.66153	1.87757	0.132348	0.999896
ENSMUSG00000031229	22589	Atrx	ATRX, chromatin remodeler [Source:MGI Symbol;Acc:MGI:103067]	0.0719704	0.176785	0.144406	0.125819	8.05443	1.87751	0.132358	0.999896
ENSMUSG00000020325	83554	Fstl3	follistatin-like 3 [Source:MGI Symbol;Acc:MGI:1890391]	0.683455	0.814717	0.217101	0.195379	0.655445	1.87731	0.132394	0.999896
ENSMUSG00000024319	224705	Vps52	VPS52 GARP complex subunit [Source:MGI Symbol;Acc:MGI:1330304]	0.120464	-0.0161982	0.0384904	-0.00913968	6.40432	1.8772	0.132413	0.999896
ENSMUSG00000024561	17190	Mbd1	methyl-CpG binding domain protein 1 [Source:MGI Symbol;Acc:MGI:1333811]	0.128334	0.0616602	0.0887092	0.086294	5.98192	1.87681	0.132484	0.999896
ENSMUSG00000032586	22036	Traip	TRAF-interacting protein [Source:MGI Symbol;Acc:MGI:1096377]	0.330312	0.42617	0.0211459	0.0932332	4.40695	1.8748	0.132843	0.999896
ENSMUSG00000069372	629147	Ctxn3	cortexin 3 [Source:MGI Symbol;Acc:MGI:3642816]	0.500765	0.253765	-0.313052	0.594978	0.0558599	1.87452	0.132893	0.999896
ENSMUSG00000036667	77574	Tcaf1	TRPM8 channel-associated factor 1 [Source:MGI Symbol;Acc:MGI:1914665]	0.107722	0.122943	0.125187	0.154647	8.50155	1.87451	0.132896	0.999896
ENSMUSG00000070471	545527	Erich6	glutamate rich 6 [Source:MGI Symbol;Acc:MGI:3588212]	0.00184373	0.163367	-0.432076	-0.216964	0.789228	1.87381	0.133021	0.999896
ENSMUSG00000079111	66913	Kdelr2	KDEL (Lys-Asp-Glu-Leu) endoplasmic reticulum protein retention receptor 2 [Source:MGI Symbol;Acc:MGI:1914163]	-0.252633	-0.122123	-0.140208	-0.0898154	4.81022	1.87354	0.133069	0.999896
ENSMUSG00000027575	228998	Arfgap1	ADP-ribosylation factor GTPase activating protein 1 [Source:MGI Symbol;Acc:MGI:2183559]	0.0815302	0.0459258	-0.00521756	-0.068091	6.62261	1.87336	0.133102	0.999896
ENSMUSG00000019763	66084	Rmnd1	required for meiotic nuclear division 1 homolog [Source:MGI Symbol;Acc:MGI:1913334]	0.0902363	-0.124626	-0.0756882	0.00360709	4.63726	1.87222	0.133307	0.999896
ENSMUSG00000047281	55948	Sfn	stratifin [Source:MGI Symbol;Acc:MGI:1891831]	-0.425425	0.17239	-0.218502	-0.295758	0.904562	1.8722	0.133311	0.999896
ENSMUSG00000025262	207375	Fam120c	family with sequence similarity 120, member C [Source:MGI Symbol;Acc:MGI:2387687]	0.224671	0.156084	0.204863	0.157398	5.44396	1.87213	0.133324	0.999896
ENSMUSG00000043008	239743	Klhl6	kelch-like 6 [Source:MGI Symbol;Acc:MGI:2686922]	-0.842756	-0.353027	-0.324976	-0.333241	0.972777	1.87193	0.13336	0.999896
ENSMUSG00000034706	432611	Dnai2	dynein axonemal intermediate chain 2 [Source:MGI Symbol;Acc:MGI:2685574]	-0.273408	-0.841187	0.00015919	-0.285714	0.86309	1.87124	0.133485	0.999896
ENSMUSG00000033961	269870	Zfp446	zinc finger protein 446 [Source:MGI Symbol;Acc:MGI:2442185]	0.189422	-0.134155	-0.00134463	0.0470477	3.87971	1.87123	0.133486	0.999896
ENSMUSG00000037351	226977	Actr1b	ARP1 actin-related protein 1B, centractin beta [Source:MGI Symbol;Acc:MGI:1917446]	0.122162	0.0336776	0.000949838	-0.020275	7.81215	1.87107	0.133515	0.999896
ENSMUSG00000029466	56317	Anapc7	anaphase promoting complex subunit 7 [Source:MGI Symbol;Acc:MGI:1929711]	0.00899883	0.0731745	0.0285294	-0.111759	5.6297	1.87093	0.13354	0.999896
ENSMUSG00000026418	21952	Tnni1	troponin I, skeletal, slow 1 [Source:MGI Symbol;Acc:MGI:105073]	-1.16978	-0.80794	-1.01994	-1.12933	-0.912196	1.87074	0.133574	0.999896
ENSMUSG00000025776	83691	Crispld1	cysteine-rich secretory protein LCCL domain containing 1 [Source:MGI Symbol;Acc:MGI:1934666]	-1.20035	-1.04233	-0.868587	-0.914709	2.05218	1.87057	0.133605	0.999896
ENSMUSG00000025510	12476	Cd151	CD151 antigen [Source:MGI Symbol;Acc:MGI:1096360]	-0.203737	-0.094069	-0.165087	-0.229023	4.77372	1.86956	0.133788	0.999896
ENSMUSG00000034107	404545	Ano7	anoctamin 7 [Source:MGI Symbol;Acc:MGI:3052714]	-0.0488159	-0.530676	-0.391821	-0.85377	-1.55906	1.869	0.13389	0.999896
ENSMUSG00000030341	21937	Tnfrsf1a	tumor necrosis factor receptor superfamily, member 1a [Source:MGI Symbol;Acc:MGI:1314884]	-0.707672	-0.414703	-0.407018	-0.407959	3.50808	1.86715	0.134224	0.999896
ENSMUSG00000031310	56364	Zmym3	zinc finger, MYM-type 3 [Source:MGI Symbol;Acc:MGI:1927231]	0.247396	0.171827	0.105782	0.0802948	7.47835	1.86695	0.13426	0.999896
ENSMUSG00000109061	NA	Gm49320	predicted gene, 49320 [Source:MGI Symbol;Acc:MGI:6121499]	0.178529	0.0931373	0.0374268	-0.0098413	5.57852	1.86676	0.134295	0.999896
ENSMUSG00000027857	22094	Tshb	thyroid stimulating hormone, beta subunit [Source:MGI Symbol;Acc:MGI:98848]	0.80557	-0.0482996	0.260971	0.327684	-0.738713	1.86626	0.134386	0.999896
ENSMUSG00000018986	20557	Slfn3	schlafen 3 [Source:MGI Symbol;Acc:MGI:1329005]	-0.824023	0.459387	-0.572625	0.414484	-1.22216	1.86573	0.134483	0.999896
ENSMUSG00000039116	215798	Adgrg6	adhesion G protein-coupled receptor G6 [Source:MGI Symbol;Acc:MGI:1916151]	-0.645264	-0.898563	-0.685001	-0.506631	1.90394	1.8649	0.134633	0.999896
ENSMUSG00000035692	100038882	Isg15	ISG15 ubiquitin-like modifier [Source:MGI Symbol;Acc:MGI:1855694]	-0.778851	-0.354326	-0.129762	-0.0194294	0.809764	1.86483	0.134646	0.999896
ENSMUSG00000040723	226594	Rcsd1	RCSD domain containing 1 [Source:MGI Symbol;Acc:MGI:2676394]	-1.15077	-0.683346	-0.625305	-0.58634	2.54691	1.86351	0.134887	0.999896
ENSMUSG00000029624	71799	Ptcd1	pentatricopeptide repeat domain 1 [Source:MGI Symbol;Acc:MGI:1919049]	0.0977166	0.120995	0.0212128	-0.0537104	5.14932	1.8632	0.134943	0.999896
ENSMUSG00000028958	64295	Tmub1	transmembrane and ubiquitin-like domain containing 1 [Source:MGI Symbol;Acc:MGI:1923764]	0.258483	0.222574	0.199376	0.0537286	4.13841	1.86259	0.135053	0.999896
ENSMUSG00000001663	14871	Gstt1	glutathione S-transferase, theta 1 [Source:MGI Symbol;Acc:MGI:107379]	0.386012	0.0404879	0.0561039	0.201639	2.03418	1.8616	0.135235	0.999896
ENSMUSG00000048731	70772	Ggnbp1	gametogenetin binding protein 1 [Source:MGI Symbol;Acc:MGI:3055306]	-0.0693146	-0.129415	-0.152052	-0.244378	3.75732	1.86092	0.135359	0.999896
ENSMUSG00000037151	216011	Lrrc20	leucine rich repeat containing 20 [Source:MGI Symbol;Acc:MGI:2387182]	0.0861721	0.200926	0.0962015	-0.0555103	4.84572	1.86028	0.135476	0.999896
ENSMUSG00000071537	74253	Klrg2	killer cell lectin-like receptor subfamily G, member 2 [Source:MGI Symbol;Acc:MGI:1921503]	-0.316168	-0.459745	0.159133	0.465194	-1.31123	1.85934	0.135649	0.999896
ENSMUSG00000000247	16870	Lhx2	LIM homeobox protein 2 [Source:MGI Symbol;Acc:MGI:96785]	-0.492932	-0.00690938	-0.0603172	-0.0992416	6.51839	1.85895	0.13572	0.999896
ENSMUSG00000022441	77627	Efcab6	EF-hand calcium binding domain 6 [Source:MGI Symbol;Acc:MGI:1924877]	0.568667	0.668278	0.45652	0.293302	3.13618	1.8586	0.135784	0.999896
ENSMUSG00000041075	14369	Fzd7	frizzled class receptor 7 [Source:MGI Symbol;Acc:MGI:108570]	-0.686327	-0.499606	-0.211588	-0.0619487	3.45365	1.85847	0.135808	0.999896
ENSMUSG00000021408	19766	Ripk1	receptor (TNFRSF)-interacting serine-threonine kinase 1 [Source:MGI Symbol;Acc:MGI:108212]	-0.206084	-0.196947	-0.121605	0.0326958	3.35237	1.85821	0.135855	0.999896
ENSMUSG00000058979	214932	Hdhd5	haloacid dehalogenase like hydrolase domain containing 5 [Source:MGI Symbol;Acc:MGI:2136976]	0.146755	-0.0644407	-0.118325	-0.0465954	4.83237	1.85818	0.13586	0.999896
ENSMUSG00000056596	69539	Trnp1	TMF1-regulated nuclear protein 1 [Source:MGI Symbol;Acc:MGI:1916789]	0.276887	0.0764458	0.0155247	-0.056739	6.12329	1.85815	0.135866	0.999896
ENSMUSG00000006576	20536	Slc4a3	solute carrier family 4 (anion exchanger), member 3 [Source:MGI Symbol;Acc:MGI:109350]	0.259824	0.156169	0.0610542	-0.0159742	7.50357	1.85809	0.135877	0.999896
ENSMUSG00000015133	233328	Lrrk1	leucine-rich repeat kinase 1 [Source:MGI Symbol;Acc:MGI:2142227]	-1.01674	-0.488783	-0.515523	-0.3066	2.57043	1.85804	0.135886	0.999896
ENSMUSG00000024727	225997	Trpm6	transient receptor potential cation channel, subfamily M, member 6 [Source:MGI Symbol;Acc:MGI:2675603]	-0.475568	0.201511	-0.0440209	0.264533	-0.0673043	1.85777	0.135936	0.999896
ENSMUSG00000025371	208092	Chmp6	charged multivesicular body protein 6 [Source:MGI Symbol;Acc:MGI:3583942]	-0.0570544	-0.0871666	0.0687515	-0.0801991	4.90146	1.85738	0.136008	0.999896
ENSMUSG00000056211	226412	R3hdm1	R3H domain containing 1 [Source:MGI Symbol;Acc:MGI:2448514]	0.24048	0.109422	0.0769762	0.157763	7.86485	1.85731	0.13602	0.999896
ENSMUSG00000001833	235072	Septin7	septin 7 [Source:MGI Symbol;Acc:MGI:1335094]	-0.110083	-0.0144525	0.0114753	0.0886796	7.95469	1.85695	0.136087	0.999896
ENSMUSG00000024862	16594	Klc2	kinesin light chain 2 [Source:MGI Symbol;Acc:MGI:107953]	0.195183	0.109777	0.0517776	0.00767443	7.67967	1.85668	0.136136	0.999896
ENSMUSG00000044296	214779	Zfp879	zinc finger protein 879 [Source:MGI Symbol;Acc:MGI:3053099]	-0.070575	-0.436233	-0.155716	-0.210061	1.34798	1.85648	0.136174	0.999896
ENSMUSG00000045744	319259	Bricd5	BRICHOS domain containing 5 [Source:MGI Symbol;Acc:MGI:2441766]	0.0571138	-0.0212237	-0.0776525	-0.117561	4.58904	1.85636	0.136195	0.999896
ENSMUSG00000052305	15129	Hbb-bs	hemoglobin, beta adult s chain [Source:MGI Symbol;Acc:MGI:5474852]	-1.13933	-0.821486	-0.496855	-1.21629	6.6765	1.85633	0.136202	0.999896
ENSMUSG00000075271	78802	Ttc30a1	tetratricopeptide repeat domain 30A1 [Source:MGI Symbol;Acc:MGI:1926052]	-0.00747179	-0.0135095	0.314765	0.195087	2.23335	1.85625	0.136216	0.999896
ENSMUSG00000036908	54445	Unc93b1	unc-93 homolog B1, TLR signaling regulator [Source:MGI Symbol;Acc:MGI:1859307]	-0.810197	-0.490375	-0.394874	-0.383639	3.19111	1.85566	0.136325	0.999896
ENSMUSG00000098132	78748	Rassf10	Ras association (RalGDS/AF-6) domain family (N-terminal) member 10 [Source:MGI Symbol;Acc:MGI:1925998]	0.362876	-0.0975821	0.0340464	-0.00314173	1.5359	1.85466	0.136509	0.999896
ENSMUSG00000105504	229898	Gbp5	guanylate binding protein 5 [Source:MGI Symbol;Acc:MGI:2429943]	-1.39161	-0.803786	-0.971843	-0.596213	0.136773	1.85388	0.136652	0.999896
ENSMUSG00000090394	67647	4930523C07Rik	RIKEN cDNA 4930523C07 gene [Source:MGI Symbol;Acc:MGI:1914897]	-0.693949	-0.473845	-0.589955	-0.450978	0.844177	1.85372	0.136683	0.999896
ENSMUSG00000018168	22780	Ikzf3	IKAROS family zinc finger 3 [Source:MGI Symbol;Acc:MGI:1342542]	0.0659957	0.552778	-0.107208	-0.594032	-2.2521	1.85354	0.136716	0.999896
ENSMUSG00000040570	242819	Rundc3b	RUN domain containing 3B [Source:MGI Symbol;Acc:MGI:2685286]	0.186198	0.175654	0.205036	0.0233708	5.53154	1.8535	0.136723	0.999896
ENSMUSG00000046908	16995	Ltb4r1	leukotriene B4 receptor 1 [Source:MGI Symbol;Acc:MGI:1309472]	-0.632471	-0.755475	-0.386432	0.117026	-1.25956	1.85344	0.136733	0.999896
ENSMUSG00000032607	434437	Amt	aminomethyltransferase [Source:MGI Symbol;Acc:MGI:3646700]	0.267727	0.0956283	0.108707	0.203671	4.74563	1.85337	0.136747	0.999896
ENSMUSG00000032126	15288	Hmbs	hydroxymethylbilane synthase [Source:MGI Symbol;Acc:MGI:96112]	-0.234863	-0.172421	-0.145874	-0.0489304	4.08483	1.85324	0.136771	0.999896
ENSMUSG00000040697	214063	Dnajc16	DnaJ heat shock protein family (Hsp40) member C16 [Source:MGI Symbol;Acc:MGI:2442146]	0.163372	0.0634807	0.0280414	0.00372531	5.76455	1.85286	0.13684	0.999896
ENSMUSG00000037907	268445	Ankrd13b	ankyrin repeat domain 13b [Source:MGI Symbol;Acc:MGI:2144501]	0.2174	0.214591	-0.00248453	-0.0312344	7.69888	1.85186	0.137026	0.999896
ENSMUSG00000025383	83430	Il23a	interleukin 23, alpha subunit p19 [Source:MGI Symbol;Acc:MGI:1932410]	-0.308451	-0.887389	-0.196061	0.257375	-2.32124	1.85186	0.137027	0.999896
ENSMUSG00000022437	68653	Samm50	SAMM50 sorting and assembly machinery component [Source:MGI Symbol;Acc:MGI:1915903]	0.105889	0.0136646	0.115234	0.050348	6.52018	1.85177	0.137042	0.999896
ENSMUSG00000029471	207565	Camkk2	calcium/calmodulin-dependent protein kinase kinase 2, beta [Source:MGI Symbol;Acc:MGI:2444812]	0.274713	0.235433	0.046508	0.0223089	7.89722	1.85152	0.137088	0.999896
ENSMUSG00000024725	20409	Ostf1	osteoclast stimulating factor 1 [Source:MGI Symbol;Acc:MGI:700012]	-0.665766	-0.446634	-0.281756	-0.327532	3.55387	1.85149	0.137094	0.999896
ENSMUSG00000034533	20264	Scn10a	sodium channel, voltage-gated, type X, alpha [Source:MGI Symbol;Acc:MGI:108029]	1.69782	1.17083	1.51251	1.41485	-1.35996	1.85146	0.137101	0.999896
ENSMUSG00000032013	72169	Trim29	tripartite motif-containing 29 [Source:MGI Symbol;Acc:MGI:1919419]	-1.26628	-0.143318	-0.967646	-0.986504	-2.33118	1.85089	0.137205	0.999896
ENSMUSG00000028100	78373	Nudt17	nudix (nucleoside diphosphate linked moiety X)-type motif 17 [Source:MGI Symbol;Acc:MGI:1925623]	0.0780359	-0.0014121	-0.213383	-0.359162	1.76781	1.84993	0.137383	0.999896
ENSMUSG00000024055	170716	Cyp4f13	cytochrome P450, family 4, subfamily f, polypeptide 13 [Source:MGI Symbol;Acc:MGI:2158641]	0.139648	-0.3867	0.0875564	-0.0346688	2.64028	1.84976	0.137415	0.999896
ENSMUSG00000015247	66536	Nipsnap3b	nipsnap homolog 3B [Source:MGI Symbol;Acc:MGI:1913786]	0.133569	0.172928	0.0919585	-0.0471003	4.30104	1.84948	0.137467	0.999896
ENSMUSG00000029060	76580	Mib2	mindbomb E3 ubiquitin protein ligase 2 [Source:MGI Symbol;Acc:MGI:2679684]	0.242098	0.132467	0.0467997	0.000981961	6.9028	1.84922	0.137515	0.999896
ENSMUSG00000028101	229615	Pias3	protein inhibitor of activated STAT 3 [Source:MGI Symbol;Acc:MGI:1913126]	0.0272096	-0.150122	-0.0658824	-0.139649	4.62751	1.84889	0.137577	0.999896
ENSMUSG00000028411	66408	Aptx	aprataxin [Source:MGI Symbol;Acc:MGI:1913658]	0.128267	0.0858271	0.188883	0.011105	4.99193	1.84846	0.137656	0.999896
ENSMUSG00000026289	77040	Atg16l1	autophagy related 16-like 1 (S. cerevisiae) [Source:MGI Symbol;Acc:MGI:1924290]	0.166073	0.143687	-0.00736162	0.0300029	6.07982	1.84818	0.137708	0.999896
ENSMUSG00000024158	14651	Hagh	hydroxyacyl glutathione hydrolase [Source:MGI Symbol;Acc:MGI:95745]	0.0830877	-0.0141625	-0.033235	-0.106373	4.87288	1.84759	0.137818	0.999896
ENSMUSG00000031486	78560	Adgra2	adhesion G protein-coupled receptor A2 [Source:MGI Symbol;Acc:MGI:1925810]	-1.071	-0.494432	-0.598723	-0.411231	4.80438	1.84662	0.137999	0.999896
ENSMUSG00000079177	74855	Fam228a	family with sequence similarity 228, member A [Source:MGI Symbol;Acc:MGI:1922105]	0.493113	0.298643	0.248342	0.0338165	1.89836	1.84636	0.138047	0.999896
ENSMUSG00000018862	69602	Otop3	otopetrin 3 [Source:MGI Symbol;Acc:MGI:1916852]	0.455789	0.398144	-0.15145	-0.540632	-2.08922	1.84612	0.138092	0.999896
ENSMUSG00000000308	12716	Ckmt1	creatine kinase, mitochondrial 1, ubiquitous [Source:MGI Symbol;Acc:MGI:99441]	0.324228	0.0976211	0.233483	0.133683	5.71254	1.84606	0.138103	0.999896
[truncated: 14,002 more rows]

## Sheet: Table S3
ensembl_gene_id	entrezgene_id	external_gene_name	description	logFC	AveExpr	t	P.Value	adj.P.Val	B
ENSMUSG00000006010	226499	Odr4	odr4 GPCR localization factor homolog [Source:MGI Symbol;Acc:MGI:2385108]	-0.199633	5.01758	-10.6162	6.22182e-14	9.95553e-10	21.2273
ENSMUSG00000030301	67015	Ccdc91	coiled-coil domain containing 91 [Source:MGI Symbol;Acc:MGI:1914265]	-0.219833	4.66222	-10.1895	2.35542e-13	1.88446e-09	19.9839
ENSMUSG00000038838	68915	Vars2	valyl-tRNA synthetase 2, mitochondrial [Source:MGI Symbol;Acc:MGI:1916165]	-0.228475	5.14915	-9.70249	1.10658e-12	5.90211e-09	18.5332
ENSMUSG00000037108	381678	Zcwpw1	zinc finger, CW type with PWWP domain 1 [Source:MGI Symbol;Acc:MGI:2685899]	-0.460499	2.58395	-9.56724	1.70924e-12	6.83739e-09	18.1245
ENSMUSG00000105053	NA	Gm43064	predicted gene 43064 [Source:MGI Symbol;Acc:MGI:5663201]	-0.29398	3.93396	-9.16481	6.31235e-12	2.02008e-08	16.8939
ENSMUSG00000039048	235169	Foxred1	FAD-dependent oxidoreductase domain containing 1 [Source:MGI Symbol;Acc:MGI:2446262]	-0.260224	4.99026	-9.0238	1.00207e-11	2.67234e-08	16.4577
ENSMUSG00000060600	13808	Eno3	enolase 3, beta muscle [Source:MGI Symbol;Acc:MGI:95395]	-0.431408	2.66765	-8.80244	2.07917e-11	4.584e-08	15.768
ENSMUSG00000073609	98314	D2hgdh	D-2-hydroxyglutarate dehydrogenase [Source:MGI Symbol;Acc:MGI:2138209]	-0.355979	3.3078	-8.75815	2.40757e-11	4.584e-08	15.6293
ENSMUSG00000078867	NA	Gm14418	predicted gene 14418 [Source:MGI Symbol;Acc:MGI:3702408]	0.866328	1.09318	8.73748	2.57834e-11	4.584e-08	15.5645
ENSMUSG00000032952	67489	Ap4b1	adaptor-related protein complex AP-4, beta 1 [Source:MGI Symbol;Acc:MGI:1337130]	-0.292406	3.94802	-8.68761	3.04239e-11	4.86812e-08	15.4079
ENSMUSG00000078864	626802	Gm14322	predicted gene 14322 [Source:MGI Symbol;Acc:MGI:3652185]	0.548452	1.75972	8.62638	3.72912e-11	5.42451e-08	15.2153
ENSMUSG00000002781	70209	Tmem143	transmembrane protein 143 [Source:MGI Symbol;Acc:MGI:1917459]	-0.237664	4.01543	-8.50819	5.5298e-11	7.37353e-08	14.8422
ENSMUSG00000022828	74197	Gtf2e1	general transcription factor II E, polypeptide 1 (alpha subunit) [Source:MGI Symbol;Acc:MGI:1921447]	-0.199339	4.6214	-8.45194	6.67337e-11	8.21389e-08	14.6641
ENSMUSG00000027281	74243	Slx4ip	SLX4 interacting protein [Source:MGI Symbol;Acc:MGI:1921493]	-0.290114	3.91144	-8.29392	1.13342e-10	1.29542e-07	14.1619
ENSMUSG00000026356	226414	Dars	aspartyl-tRNA synthetase [Source:MGI Symbol;Acc:MGI:2442544]	-0.211667	5.61632	-8.19507	1.58054e-10	1.68601e-07	13.8464
ENSMUSG00000052369	380967	Tmem106c	transmembrane protein 106C [Source:MGI Symbol;Acc:MGI:1196384]	-0.325771	4.18752	-8.11233	2.08921e-10	2.08934e-07	13.5816
ENSMUSG00000006850	71983	Tmco6	transmembrane and coiled-coil domains 6 [Source:MGI Symbol;Acc:MGI:1919233]	-0.298738	3.83609	-8.04291	2.6414e-10	2.48618e-07	13.3589
ENSMUSG00000045211	213484	Nudt18	nudix (nucleoside diphosphate linked moiety X)-type motif 18 [Source:MGI Symbol;Acc:MGI:2385853]	-0.281327	4.22322	-8.01543	2.89872e-10	2.5768e-07	13.2706
ENSMUSG00000027259	75894	Adal	adenosine deaminase-like [Source:MGI Symbol;Acc:MGI:1923144]	-0.27268	4.10411	-7.99395	3.11727e-10	2.62523e-07	13.2016
ENSMUSG00000048930	101206	Tada3	transcriptional adaptor 3 [Source:MGI Symbol;Acc:MGI:1915724]	-0.172399	5.45299	-7.9512	3.60309e-10	2.88266e-07	13.064
ENSMUSG00000007777	66050	0610009B22Rik	RIKEN cDNA 0610009B22 gene [Source:MGI Symbol;Acc:MGI:1913300]	-0.245534	3.42049	-7.89692	4.33117e-10	3.22415e-07	12.8891
ENSMUSG00000067916	666532	Zfp991	zinc finger protein 991 [Source:MGI Symbol;Acc:MGI:3701604]	-0.628119	0.850909	-7.89008	4.43293e-10	3.22415e-07	12.867
ENSMUSG00000024854	69745	Pold4	polymerase (DNA-directed), delta 4 [Source:MGI Symbol;Acc:MGI:1916995]	-0.288227	2.78288	-7.85556	4.98415e-10	3.46745e-07	12.7556
ENSMUSG00000044475	69090	Ascc1	activating signal cointegrator 1 complex subunit 1 [Source:MGI Symbol;Acc:MGI:1916340]	-0.22266	3.8677	-7.73155	7.59938e-10	5.06657e-07	12.3546
ENSMUSG00000117924	66836	Tmem223	transmembrane protein 223 [Source:MGI Symbol;Acc:MGI:1914086]	-0.320978	4.94603	-7.69116	8.72035e-10	5.58138e-07	12.2237
ENSMUSG00000033233	229644	Trim45	tripartite motif-containing 45 [Source:MGI Symbol;Acc:MGI:1918187]	-0.242578	3.42002	-7.62812	1.08124e-09	6.49009e-07	12.0192
ENSMUSG00000055660	76781	Mettl4	methyltransferase like 4 [Source:MGI Symbol;Acc:MGI:1924031]	-0.202101	4.57806	-7.6144	1.13307e-09	6.49009e-07	11.9746
ENSMUSG00000031703	71927	Itfg1	integrin alpha FG-GAP repeat containing 1 [Source:MGI Symbol;Acc:MGI:106419]	-0.178404	7.33791	-7.61372	1.1357e-09	6.49009e-07	11.9724
ENSMUSG00000007216	243372	Zfp775	zinc finger protein 775 [Source:MGI Symbol;Acc:MGI:2683557]	-0.246157	3.39878	-7.57745	1.28546e-09	7.09265e-07	11.8545
ENSMUSG00000042642	319945	Flad1	flavin adenine dinucleotide synthetase 1 [Source:MGI Symbol;Acc:MGI:2443030]	-0.203103	4.98	-7.55072	1.40841e-09	7.51198e-07	11.7676
ENSMUSG00000031985	14712	Gnpat	glyceronephosphate O-acyltransferase [Source:MGI Symbol;Acc:MGI:1343460]	-0.125832	6.01451	-7.46978	1.85764e-09	9.58842e-07	11.5041
ENSMUSG00000117873	NA	Gm45928	predicted gene, 45928 [Source:MGI Symbol;Acc:MGI:5825565]	-0.299011	2.45018	-7.40654	2.30688e-09	1.15351e-06	11.2979
ENSMUSG00000003423	68845	Pih1d1	PIH1 domain containing 1 [Source:MGI Symbol;Acc:MGI:1916095]	-0.159644	5.11725	-7.33214	2.97726e-09	1.44361e-06	11.0549
ENSMUSG00000019864	170728	Rtn4ip1	reticulon 4 interacting protein 1 [Source:MGI Symbol;Acc:MGI:2178759]	-0.250526	3.5142	-7.24883	3.96293e-09	1.86502e-06	10.7825
ENSMUSG00000013622	381629	Atraid	all-trans retinoic acid induced differentiation factor [Source:MGI Symbol;Acc:MGI:1918918]	-0.233265	5.23711	-7.21631	4.4314e-09	2.02591e-06	10.6761
ENSMUSG00000028573	75578	Fggy	FGGY carbohydrate kinase domain containing [Source:MGI Symbol;Acc:MGI:1922828]	-0.352354	2.11882	-7.14428	5.67656e-09	2.51673e-06	10.4401
ENSMUSG00000020752	170472	Recql5	RecQ protein-like 5 [Source:MGI Symbol;Acc:MGI:2156841]	-0.172712	4.78107	-7.13705	5.81957e-09	2.51673e-06	10.4164
ENSMUSG00000047654	83984	Tssk6	testis-specific serine kinase 6 [Source:MGI Symbol;Acc:MGI:2148775]	-0.303577	1.78396	-7.10152	6.57634e-09	2.73602e-06	10.2999
ENSMUSG00000110949	66387	Nudt8	nudix (nucleoside diphosphate linked moiety X)-type motif 8 [Source:MGI Symbol;Acc:MGI:1913637]	-0.396463	3.03215	-7.09747	6.66862e-09	2.73602e-06	10.2866
ENSMUSG00000068290	77006	Ddrgk1	DDRGK domain containing 1 [Source:MGI Symbol;Acc:MGI:1924256]	-0.143425	5.32309	-7.07349	7.24239e-09	2.89714e-06	10.208
ENSMUSG00000027890	14865	Gstm4	glutathione S-transferase, mu 4 [Source:MGI Symbol;Acc:MGI:95862]	-0.342953	2.62774	-7.06128	7.55338e-09	2.91378e-06	10.1679
ENSMUSG00000032782	216846	Cntrob	centrobin, centrosomal BRCA2 interacting protein [Source:MGI Symbol;Acc:MGI:2443290]	-0.239011	5.09211	-7.05644	7.68043e-09	2.91378e-06	10.152
ENSMUSG00000051007	213350	Gatd1	glutamine amidotransferase like class 1 domain containing 1 [Source:MGI Symbol;Acc:MGI:2387178]	-0.168954	4.77717	-7.04565	7.9711e-09	2.91378e-06	10.1166
ENSMUSG00000031583	22427	Wrn	Werner syndrome RecQ like helicase [Source:MGI Symbol;Acc:MGI:109635]	-0.278365	3.39799	-7.04415	8.0124e-09	2.91378e-06	10.1117
ENSMUSG00000040795	230767	Iqcc	IQ motif containing C [Source:MGI Symbol;Acc:MGI:2446212]	-0.219722	4.06467	-7.02822	8.46426e-09	3.0097e-06	10.0594
ENSMUSG00000040086	435766	Tnni3k	TNNI3 interacting kinase [Source:MGI Symbol;Acc:MGI:2443276]	0.750599	-1.78887	6.99308	9.55347e-09	3.27756e-06	9.94398
ENSMUSG00000045691	105663	Thtpa	thiamine triphosphatase [Source:MGI Symbol;Acc:MGI:2446078]	-0.245934	5.15323	-6.99085	9.62723e-09	3.27756e-06	9.93665
ENSMUSG00000057181	70591	5730455P16Rik	RIKEN cDNA 5730455P16 gene [Source:MGI Symbol;Acc:MGI:1917841]	-0.181151	5.97513	-6.98302	9.89041e-09	3.29701e-06	9.91094
ENSMUSG00000015542	66176	Nat9	N-acetyltransferase 9 (GCN5-related, putative) [Source:MGI Symbol;Acc:MGI:1913426]	-0.269018	3.22333	-6.93869	1.15231e-08	3.76289e-06	9.76527
ENSMUSG00000037152	66377	Ndufc1	NADH:ubiquinone oxidoreductase subunit C1 [Source:MGI Symbol;Acc:MGI:1913627]	-0.254388	4.88043	-6.9017	1.30906e-08	4.18925e-06	9.64368
ENSMUSG00000116138	223665	C030006K11Rik	RIKEN cDNA C030006K11 gene [Source:MGI Symbol;Acc:MGI:1925941]	-0.23947	3.88833	-6.87084	1.45604e-08	4.56826e-06	9.54222
ENSMUSG00000015943	69168	Bola1	bolA-like 1 (E. coli) [Source:MGI Symbol;Acc:MGI:1916418]	-0.311926	3.2918	-6.8177	1.74902e-08	5.38192e-06	9.3674
ENSMUSG00000019467	52666	Arhgef25	Rho guanine nucleotide exchange factor (GEF) 25 [Source:MGI Symbol;Acc:MGI:1277173]	-0.222314	6.90705	-6.80091	1.85332e-08	5.59529e-06	9.31216
ENSMUSG00000055760	67242	Gemin6	gem nuclear organelle associated protein 6 [Source:MGI Symbol;Acc:MGI:1914492]	-0.29121	2.0988	-6.72852	2.37942e-08	7.05059e-06	9.07386
ENSMUSG00000059851	232811	Kmt5c	lysine methyltransferase 5C [Source:MGI Symbol;Acc:MGI:2385262]	-0.207912	5.27798	-6.69591	2.66297e-08	7.74732e-06	8.96648
ENSMUSG00000073096	243371	Lrrc61	leucine rich repeat containing 61 [Source:MGI Symbol;Acc:MGI:2652848]	-0.243651	4.40939	-6.645	3.17474e-08	9.07125e-06	8.79882
ENSMUSG00000022244	17117	Amacr	alpha-methylacyl-CoA racemase [Source:MGI Symbol;Acc:MGI:1098273]	-0.249488	2.6037	-6.56327	4.2103e-08	1.18191e-05	8.52954
ENSMUSG00000013878	77733	Rnf170	ring finger protein 170 [Source:MGI Symbol;Acc:MGI:1924983]	-0.16036	4.36857	-6.5287	4.74418e-08	1.30882e-05	8.41566
ENSMUSG00000001524	14885	Gtf2h4	general transcription factor II H, polypeptide 4 [Source:MGI Symbol;Acc:MGI:1338799]	-0.200193	3.80391	-6.50062	5.22742e-08	1.41769e-05	8.32313
ENSMUSG00000021470	76251	Ercc6l2	excision repair cross-complementing rodent repair deficiency, complementation group 6 like 2 [Source:MGI Symbol;Acc:MGI:1923501]	-0.213307	4.261	-6.4815	5.58445e-08	1.48928e-05	8.26011
ENSMUSG00000020287	268395	Mpg	N-methylpurine-DNA glycosylase [Source:MGI Symbol;Acc:MGI:97073]	-0.20391	4.41698	-6.46307	5.95152e-08	1.56115e-05	8.19938
ENSMUSG00000033111	218734	3830406C13Rik	RIKEN cDNA 3830406C13 gene [Source:MGI Symbol;Acc:MGI:1917937]	-0.220847	4.14968	-6.44992	6.22805e-08	1.60734e-05	8.15606
ENSMUSG00000096687	213332	Mfsd4b4	major facilitator superfamily domain containing 4B4 [Source:MGI Symbol;Acc:MGI:3035041]	-0.306187	3.72141	-6.43852	6.47823e-08	1.64537e-05	8.11849
ENSMUSG00000020056	67282	Washc3	WASH complex subunit 3 [Source:MGI Symbol;Acc:MGI:1914532]	-0.272811	2.99788	-6.42479	6.7928e-08	1.69831e-05	8.07326
ENSMUSG00000018570	70419	2810408A11Rik	RIKEN cDNA 2810408A11 gene [Source:MGI Symbol;Acc:MGI:1917669]	-0.594693	1.25907	-6.40555	7.2596e-08	1.78709e-05	8.00986
ENSMUSG00000024319	224705	Vps52	VPS52 GARP complex subunit [Source:MGI Symbol;Acc:MGI:1330304]	-0.121878	6.40432	-6.3723	8.143e-08	1.97418e-05	7.90031
ENSMUSG00000032235	93697	Ice2	interactor of little elongation complex ELL subunit 2 [Source:MGI Symbol;Acc:MGI:2135947]	-0.233108	3.45677	-6.35271	8.71305e-08	2.06995e-05	7.83576
ENSMUSG00000021245	217716	Mlh3	mutL homolog 3 [Source:MGI Symbol;Acc:MGI:1353455]	-0.182098	4.34571	-6.34994	8.79674e-08	2.06995e-05	7.82664
ENSMUSG00000031641	234309	Cbr4	carbonyl reductase 4 [Source:MGI Symbol;Acc:MGI:2384567]	-0.25777	3.24855	-6.34099	9.0729e-08	2.10399e-05	7.79716
ENSMUSG00000022685	74108	Parn	poly(A)-specific ribonuclease (deadenylation nuclease) [Source:MGI Symbol;Acc:MGI:1921358]	-0.253272	4.51333	-6.32949	9.44047e-08	2.1463e-05	7.75927
ENSMUSG00000026154	68002	Sdhaf4	succinate dehydrogenase complex assembly factor 4 [Source:MGI Symbol;Acc:MGI:1915252]	-0.243176	3.45479	-6.32695	9.52361e-08	2.1463e-05	7.75091
ENSMUSG00000019763	66084	Rmnd1	required for meiotic nuclear division 1 homolog [Source:MGI Symbol;Acc:MGI:1913334]	-0.176583	4.63726	-6.32277	9.66202e-08	2.14725e-05	7.73714
ENSMUSG00000034673	18515	Pbx2	pre B cell leukemia homeobox 2 [Source:MGI Symbol;Acc:MGI:1341793]	-0.139502	5.74749	-6.2266	1.34667e-07	2.95179e-05	7.42042
ENSMUSG00000028690	67096	Mmachc	methylmalonic aciduria cblC type, with homocystinuria [Source:MGI Symbol;Acc:MGI:1914346]	-0.180583	3.74003	-6.21751	1.38959e-07	3.0047e-05	7.3905
ENSMUSG00000041801	27280	Phlda3	pleckstrin homology like domain, family A, member 3 [Source:MGI Symbol;Acc:MGI:1351485]	0.242246	4.22853	6.19258	1.51447e-07	3.22424e-05	7.30841
ENSMUSG00000034371	225913	Tkfc	triokinase, FMN cyclase [Source:MGI Symbol;Acc:MGI:2385084]	-0.147204	5.1706	-6.18935	1.53142e-07	3.22424e-05	7.29779
ENSMUSG00000111184	NA	Gm49661	predicted gene, 49661 [Source:MGI Symbol;Acc:MGI:6215100]	-0.363974	1.27899	-6.1686	1.64508e-07	3.3969e-05	7.2295
ENSMUSG00000020956	328092	Dtd2	D-tyrosyl-tRNA deacylase 2 [Source:MGI Symbol;Acc:MGI:1923485]	-0.314449	2.83656	-6.1667	1.65588e-07	3.3969e-05	7.22326
ENSMUSG00000021013	76260	Ttc8	tetratricopeptide repeat domain 8 [Source:MGI Symbol;Acc:MGI:1923510]	-0.219071	3.95237	-6.14823	1.76487e-07	3.57464e-05	7.16246
ENSMUSG00000037890	213081	Wdr19	WD repeat domain 19 [Source:MGI Symbol;Acc:MGI:2443231]	-0.16507	4.65483	-6.10647	2.03827e-07	4.0768e-05	7.02508
ENSMUSG00000025040	72018	Fundc1	FUN14 domain containing 1 [Source:MGI Symbol;Acc:MGI:1919268]	-0.231638	4.43802	-6.07803	2.24824e-07	4.35059e-05	6.93156
ENSMUSG00000070705	434156	Eid2b	EP300 interacting inhibitor of differentiation 2B [Source:MGI Symbol;Acc:MGI:1924095]	-0.188717	5.01334	-6.07739	2.25318e-07	4.35059e-05	6.92947
ENSMUSG00000038954	109115	Supt3	SPT3, SAGA and STAGA complex component [Source:MGI Symbol;Acc:MGI:1923723]	-0.21897	3.00247	-6.07694	2.25673e-07	4.35059e-05	6.92797
ENSMUSG00000062646	76051	Ganc	glucosidase, alpha; neutral C [Source:MGI Symbol;Acc:MGI:1923301]	-0.233714	3.31395	-6.07211	2.2946e-07	4.37095e-05	6.9121
ENSMUSG00000026172	66821	Bcs1l	BCS1-like (yeast) [Source:MGI Symbol;Acc:MGI:1914071]	-0.141151	4.09026	-6.06802	2.32715e-07	4.3808e-05	6.89866
ENSMUSG00000038695	66124	Josd2	Josephin domain containing 2 [Source:MGI Symbol;Acc:MGI:1913374]	-0.198853	5.2397	-6.05885	2.40187e-07	4.42505e-05	6.86852
ENSMUSG00000043190	218341	Rfesd	Rieske (Fe-S) domain containing [Source:MGI Symbol;Acc:MGI:2145198]	-0.29311	2.99548	-6.05836	2.40597e-07	4.42505e-05	6.86689
ENSMUSG00000022223	654795	Sdr39u1	short chain dehydrogenase/reductase family 39U, member 1 [Source:MGI Symbol;Acc:MGI:1916876]	-0.205845	5.46683	-6.04478	2.52125e-07	4.58437e-05	6.82226
ENSMUSG00000018733	103737	Pex12	peroxisomal biogenesis factor 12 [Source:MGI Symbol;Acc:MGI:2144177]	-0.240314	3.39634	-6.02917	2.66057e-07	4.78334e-05	6.77096
ENSMUSG00000033554	69740	Dph5	diphthamide biosynthesis 5 [Source:MGI Symbol;Acc:MGI:1916990]	-0.186787	3.37733	-6.0178	2.76686e-07	4.91916e-05	6.7336
ENSMUSG00000025102	67290	3110040N11Rik	RIKEN cDNA 3110040N11 gene [Source:MGI Symbol;Acc:MGI:1914540]	-0.25932	3.01051	-6.01459	2.79769e-07	4.91932e-05	6.72304
ENSMUSG00000028189	74245	Ctbs	chitobiase [Source:MGI Symbol;Acc:MGI:1921495]	-0.299956	2.42618	-6.00713	2.87051e-07	4.99251e-05	6.69853
ENSMUSG00000032353	66111	Tmed3	transmembrane p24 trafficking protein 3 [Source:MGI Symbol;Acc:MGI:1913361]	-0.173325	3.89394	-5.99083	3.03621e-07	5.22391e-05	6.64501
ENSMUSG00000003344	208198	Btbd2	BTB (POZ) domain containing 2 [Source:MGI Symbol;Acc:MGI:1933831]	-0.133271	6.34703	-5.98296	3.11965e-07	5.31038e-05	6.61915
ENSMUSG00000023921	17850	Mmut	methylmalonyl-Coenzyme A mutase [Source:MGI Symbol;Acc:MGI:97239]	-0.208124	4.45612	-5.96475	3.32151e-07	5.56179e-05	6.55936
ENSMUSG00000014177	67510	Tvp23b	trans-golgi network vesicle protein 23B [Source:MGI Symbol;Acc:MGI:1914760]	-0.159081	4.14996	-5.96341	3.33686e-07	5.56179e-05	6.55497
ENSMUSG00000059540	21400	Tcea2	transcription elongation factor A (SII), 2 [Source:MGI Symbol;Acc:MGI:107368]	-0.25278	4.93827	-5.94261	3.5846e-07	5.85784e-05	6.48667
ENSMUSG00000026792	227738	Lrsam1	leucine rich repeat and sterile alpha motif containing 1 [Source:MGI Symbol;Acc:MGI:2684789]	-0.151468	5.10509	-5.94236	3.5877e-07	5.85784e-05	6.48585
ENSMUSG00000031392	16179	Irak1	interleukin-1 receptor-associated kinase 1 [Source:MGI Symbol;Acc:MGI:107420]	-0.169729	5.6726	-5.88408	4.38416e-07	7.03299e-05	6.29468
ENSMUSG00000026709	226539	Dars2	aspartyl-tRNA synthetase 2 (mitochondrial) [Source:MGI Symbol;Acc:MGI:2442510]	-0.194319	3.91321	-5.88334	4.39535e-07	7.03299e-05	6.29225
ENSMUSG00000017286	67201	Glod4	glyoxalase domain containing 4 [Source:MGI Symbol;Acc:MGI:1914451]	-0.107983	5.92893	-5.81701	5.5209e-07	8.68642e-05	6.07488
ENSMUSG00000029012	26429	Orc5	origin recognition complex, subunit 5 [Source:MGI Symbol;Acc:MGI:1347044]	-0.175285	4.11234	-5.81615	5.53725e-07	8.68642e-05	6.07207
ENSMUSG00000053870	75540	Fpgt	fucose-1-phosphate guanylyltransferase [Source:MGI Symbol;Acc:MGI:1922790]	-0.177618	3.98468	-5.78754	6.10886e-07	9.49008e-05	5.97841
ENSMUSG00000048550	208967	Thnsl1	threonine synthase-like 1 (bacterial) [Source:MGI Symbol;Acc:MGI:2139347]	-0.153148	4.12379	-5.78331	6.19831e-07	9.53646e-05	5.96456
ENSMUSG00000031984	66523	2810004N23Rik	RIKEN cDNA 2810004N23 gene [Source:MGI Symbol;Acc:MGI:1913773]	-0.135574	4.94132	-5.77713	6.33119e-07	9.57098e-05	5.94434
ENSMUSG00000028062	83409	Lamtor2	late endosomal/lysosomal adaptor, MAPK and MTOR activator 2 [Source:MGI Symbol;Acc:MGI:1932697]	-0.128841	5.03594	-5.77671	6.34038e-07	9.57098e-05	5.94295
ENSMUSG00000037355	71101	Uvssa	UV stimulated scaffold protein A [Source:MGI Symbol;Acc:MGI:1918351]	-0.292088	3.98498	-5.77308	6.41978e-07	9.60027e-05	5.93109
ENSMUSG00000043964	269999	Orai3	ORAI calcium release-activated calcium modulator 3 [Source:MGI Symbol;Acc:MGI:3039586]	-0.313069	3.25247	-5.7471	7.01849e-07	0.000103984	5.8461
ENSMUSG00000026203	56812	Dnajb2	DnaJ heat shock protein family (Hsp40) member B2 [Source:MGI Symbol;Acc:MGI:1928739]	-0.155188	5.88307	-5.74139	7.15732e-07	0.000104469	5.82743
ENSMUSG00000038122	544696	Tbc1d32	TBC1 domain family, member 32 [Source:MGI Symbol;Acc:MGI:2442827]	-0.21132	3.75337	-5.7404	7.18179e-07	0.000104469	5.82418
ENSMUSG00000046947	57869	Adck2	aarF domain containing kinase 2 [Source:MGI Symbol;Acc:MGI:1889336]	-0.161638	4.52476	-5.72649	7.53266e-07	0.000108586	5.77872
ENSMUSG00000033773	231571	Rpap2	RNA polymerase II associated protein 2 [Source:MGI Symbol;Acc:MGI:2141142]	-0.189233	3.70218	-5.71689	7.78462e-07	0.000111216	5.74736
ENSMUSG00000039427	208211	Alg1	asparagine-linked glycosylation 1 (beta-1,4-mannosyltransferase) [Source:MGI Symbol;Acc:MGI:2384774]	-0.149525	4.61183	-5.70308	8.1623e-07	0.000115315	5.70221
ENSMUSG00000034032	68925	Rpap1	RNA polymerase II associated protein 1 [Source:MGI Symbol;Acc:MGI:1916175]	-0.163412	4.89809	-5.70117	8.21565e-07	0.000115315	5.696
ENSMUSG00000057396	268670	Zfp759	zinc finger protein 759 [Source:MGI Symbol;Acc:MGI:2446280]	-0.226258	2.41021	-5.67094	9.11237e-07	0.000126789	5.59728
ENSMUSG00000011096	67605	Akt1s1	AKT1 substrate 1 (proline-rich) [Source:MGI Symbol;Acc:MGI:1914855]	-0.135162	6.01858	-5.65495	9.62547e-07	0.000132773	5.54508
ENSMUSG00000040018	226139	Cox15	cytochrome c oxidase assembly protein 15 [Source:MGI Symbol;Acc:MGI:1920112]	-0.100736	5.15219	-5.64974	9.7988e-07	0.000134009	5.52808
ENSMUSG00000037363	270035	Letm2	leucine zipper-EF-hand containing transmembrane protein 2 [Source:MGI Symbol;Acc:MGI:2444979]	-0.230275	3.83363	-5.6405	1.01136e-06	0.000137142	5.49795
ENSMUSG00000094786	NA	Gm14403	predicted gene 14403 [Source:MGI Symbol;Acc:MGI:3649813]	0.575208	1.17809	5.6181	1.09196e-06	0.000146827	5.42489
ENSMUSG00000029469	12589	Ift81	intraflagellar transport 81 [Source:MGI Symbol;Acc:MGI:1098597]	-0.158996	4.92041	-5.59368	1.18706e-06	0.000158284	5.34534
ENSMUSG00000021906	218885	Oxnad1	oxidoreductase NAD-binding domain containing 1 [Source:MGI Symbol;Acc:MGI:1916953]	-0.142519	4.33897	-5.58969	1.20337e-06	0.000159133	5.33234
ENSMUSG00000020895	66910	Tmem107	transmembrane protein 107 [Source:MGI Symbol;Acc:MGI:1914160]	-0.275533	2.93238	-5.55714	1.345e-06	0.000176404	5.22635
ENSMUSG00000026940	77058	Ccdc183	coiled-coil domain containing 183 [Source:MGI Symbol;Acc:MGI:1924308]	-0.603505	-0.181097	-5.54734	1.39075e-06	0.000180922	5.19449
ENSMUSG00000033467	57914	Crlf2	cytokine receptor-like factor 2 [Source:MGI Symbol;Acc:MGI:1889506]	-0.24553	4.38538	-5.54416	1.40596e-06	0.000181425	5.18413
ENSMUSG00000035048	69010	Anapc13	anaphase promoting complex subunit 13 [Source:MGI Symbol;Acc:MGI:1916260]	-0.218705	4.2433	-5.53921	1.42994e-06	0.000182537	5.16802
ENSMUSG00000049299	245828	Trappc1	trafficking protein particle complex 1 [Source:MGI Symbol;Acc:MGI:1098727]	-0.168337	4.60637	-5.53766	1.4375e-06	0.000182537	5.16299
ENSMUSG00000059278	78304	Naa38	N(alpha)-acetyltransferase 38, NatC auxiliary subunit [Source:MGI Symbol;Acc:MGI:1925554]	-0.182303	3.93917	-5.53537	1.4488e-06	0.000182537	5.15554
ENSMUSG00000041966	75763	Dcaf17	DDB1 and CUL4 associated factor 17 [Source:MGI Symbol;Acc:MGI:1923013]	-0.180016	4.48435	-5.53058	1.47271e-06	0.000183258	5.13995
ENSMUSG00000029009	17769	Mthfr	methylenetetrahydrofolate reductase [Source:MGI Symbol;Acc:MGI:106639]	-0.158576	5.11979	-5.52964	1.47743e-06	0.000183258	5.1369
ENSMUSG00000033633	353287	Clec18a	C-type lectin domain family 18, member A [Source:MGI Symbol;Acc:MGI:2672935]	-0.500116	0.507416	-5.52736	1.48895e-06	0.000183267	5.1295
ENSMUSG00000026307	50880	Scly	selenocysteine lyase [Source:MGI Symbol;Acc:MGI:1355310]	-0.164427	3.26471	-5.51078	1.57567e-06	0.000191813	5.07559
ENSMUSG00000048755	223722	Mcat	malonyl CoA:ACP acyltransferase (mitochondrial) [Source:MGI Symbol;Acc:MGI:2388651]	-0.16477	4.36795	-5.50885	1.58607e-06	0.000191813	5.06933
ENSMUSG00000011382	71755	Dhdh	dihydrodiol dehydrogenase (dimeric) [Source:MGI Symbol;Acc:MGI:1919005]	-0.350097	2.80236	-5.50732	1.59435e-06	0.000191813	5.06437
ENSMUSG00000017188	52469	Coa3	cytochrome C oxidase assembly factor 3 [Source:MGI Symbol;Acc:MGI:1098757]	-0.170632	5.46085	-5.47813	1.76128e-06	0.000210315	4.96955
ENSMUSG00000027001	68082	Dusp19	dual specificity phosphatase 19 [Source:MGI Symbol;Acc:MGI:1915332]	-0.160551	3.78819	-5.4618	1.86208e-06	0.000219584	4.91655
ENSMUSG00000046603	382117	Tcaim	T cell activation inhibitor, mitochondrial [Source:MGI Symbol;Acc:MGI:1196217]	-0.239498	3.35333	-5.46113	1.86635e-06	0.000219584	4.91437
ENSMUSG00000042293	434402	Gm5617	predicted gene 5617 [Source:MGI Symbol;Acc:MGI:3643566]	-0.423826	1.25313	-5.42967	2.07748e-06	0.00024264	4.81234
ENSMUSG00000092607	69269	Scnm1	sodium channel modifier 1 [Source:MGI Symbol;Acc:MGI:1341284]	-0.17476	4.25852	-5.41671	2.17112e-06	0.000251739	4.77037
ENSMUSG00000039246	226791	Lyplal1	lysophospholipase-like 1 [Source:MGI Symbol;Acc:MGI:2385115]	-0.259782	1.94993	-5.40424	2.26524e-06	0.000260763	4.72997
ENSMUSG00000046245	231805	Pilra	paired immunoglobin-like type 2 receptor alpha [Source:MGI Symbol;Acc:MGI:2450529]	-0.411088	0.685128	-5.38052	2.45556e-06	0.000280653	4.65318
ENSMUSG00000020628	217449	Trappc12	trafficking protein particle complex 12 [Source:MGI Symbol;Acc:MGI:2445089]	-0.105579	5.67833	-5.36147	2.6198e-06	0.000297301	4.59157
ENSMUSG00000022248	19355	Rad1	RAD1 checkpoint DNA exonuclease [Source:MGI Symbol;Acc:MGI:1316678]	-0.179339	3.37879	-5.35181	2.70721e-06	0.000304494	4.56033
ENSMUSG00000000365	30054	Rnf17	ring finger protein 17 [Source:MGI Symbol;Acc:MGI:1353419]	0.662443	0.15928	5.35028	2.72125e-06	0.000304494	4.55541
ENSMUSG00000034121	380718	Mks1	MKS transition zone complex subunit 1 [Source:MGI Symbol;Acc:MGI:3584243]	-0.289692	3.14274	-5.33892	2.82835e-06	0.00031428	4.51868
ENSMUSG00000024253	213575	Dync2li1	dynein cytoplasmic 2 light intermediate chain 1 [Source:MGI Symbol;Acc:MGI:1913996]	-0.214989	3.59423	-5.33186	2.89687e-06	0.000319675	4.4959
ENSMUSG00000021913	239017	Ogdhl	oxoglutarate dehydrogenase-like [Source:MGI Symbol;Acc:MGI:3616088]	-0.152278	6.029	-5.32615	2.95356e-06	0.000323698	4.47746
ENSMUSG00000054057	NA	A930004D18Rik	RIKEN cDNA A930004D18 gene [Source:MGI Symbol;Acc:MGI:1925190]	-0.31418	3.0758	-5.30512	3.17199e-06	0.000344274	4.40958
ENSMUSG00000001100	67811	Poldip2	polymerase (DNA-directed), delta interacting protein 2 [Source:MGI Symbol;Acc:MGI:1915061]	-0.092663	6.38833	-5.30398	3.18433e-06	0.000344274	4.40588
ENSMUSG00000075054	67008	Yae1d1	Yae1 domain containing 1 [Source:MGI Symbol;Acc:MGI:1914258]	-0.136739	5.19065	-5.28974	3.34185e-06	0.000358878	4.35995
ENSMUSG00000087679	109299	Tmem250-ps	transmembrane protein 250, pseudogene [Source:MGI Symbol;Acc:MGI:1924939]	-0.123708	5.24687	-5.26577	3.6245e-06	0.000386638	4.28272
ENSMUSG00000036327	227638	Qsox2	quiescin Q6 sulfhydryl oxidase 2 [Source:MGI Symbol;Acc:MGI:2387194]	-0.152003	4.69397	-5.25731	3.72978e-06	0.000395234	4.25548
ENSMUSG00000019813	103268	Cep57l1	centrosomal protein 57-like 1 [Source:MGI Symbol;Acc:MGI:1915511]	-0.248582	2.40184	-5.24994	3.82408e-06	0.00040256	4.23173
ENSMUSG00000061759	73419	Armt1	acidic residue methyltransferase 1 [Source:MGI Symbol;Acc:MGI:1920669]	-0.155343	3.83052	-5.23958	3.96048e-06	0.000412347	4.1984
ENSMUSG00000068264	69596	Ap5s1	adaptor-related protein 5 complex, sigma 1 subunit [Source:MGI Symbol;Acc:MGI:1916846]	-0.154672	3.74479	-5.23712	3.99363e-06	0.000412347	4.19047
ENSMUSG00000031782	67914	Coq9	coenzyme Q9 [Source:MGI Symbol;Acc:MGI:1915164]	-0.111362	5.13886	-5.23706	3.99437e-06	0.000412347	4.1903
ENSMUSG00000090486	NA	BC035947	cDNA sequence BC035947 [Source:MGI Symbol;Acc:MGI:2652858]	0.554384	-0.311989	5.23269	4.05397e-06	0.000415818	4.17621
ENSMUSG00000033735	20751	Spr	sepiapterin reductase [Source:MGI Symbol;Acc:MGI:103078]	0.141823	4.89931	5.22824	4.11544e-06	0.000416781	4.1619
ENSMUSG00000078656	28084	Vps25	vacuolar protein sorting 25 [Source:MGI Symbol;Acc:MGI:106354]	-0.147488	5.20435	-5.22687	4.13456e-06	0.000416781	4.15749
ENSMUSG00000078875	NA	Gm14419	predicted gene 14419 [Source:MGI Symbol;Acc:MGI:3702410]	0.719785	-0.746256	5.22637	4.1415e-06	0.000416781	4.1559
ENSMUSG00000078877	100039123	Gm14295	predicted gene 14295 [Source:MGI Symbol;Acc:MGI:3709624]	0.300533	3.03652	5.2133	4.32859e-06	0.000432886	4.11388
ENSMUSG00000010290	98404	AI597479	expressed sequence AI597479 [Source:MGI Symbol;Acc:MGI:2138299]	-0.123933	5.07052	-5.21076	4.36595e-06	0.000433361	4.10571
ENSMUSG00000018809	319822	Smyd4	SET and MYND domain containing 4 [Source:MGI Symbol;Acc:MGI:2442796]	-0.186098	3.60362	-5.2093	4.3875e-06	0.000433361	4.10103
ENSMUSG00000051154	12238	Commd3	COMM domain containing 3 [Source:MGI Symbol;Acc:MGI:88218]	-0.154492	5.55603	-5.20484	4.45417e-06	0.000437247	4.08669
ENSMUSG00000021033	14874	Gstz1	glutathione transferase zeta 1 (maleylacetoacetate isomerase) [Source:MGI Symbol;Acc:MGI:1341859]	-0.156978	4.95032	-5.20231	4.49238e-06	0.000438308	4.07857
ENSMUSG00000052139	107976	Babam2	BRISC and BRCA1 A complex member 2 [Source:MGI Symbol;Acc:MGI:1333875]	-0.166937	4.44885	-5.20045	4.52074e-06	0.000438402	4.07259
ENSMUSG00000029782	72649	Tmem209	transmembrane protein 209 [Source:MGI Symbol;Acc:MGI:1919899]	-0.21343	4.65279	-5.19728	4.56937e-06	0.000440449	4.06241
ENSMUSG00000074529	78703	Zfp972	zinc finger protein 972 [Source:MGI Symbol;Acc:MGI:1925953]	0.732031	-1.22707	5.18681	4.73379e-06	0.000452027	4.0288
ENSMUSG00000022292	382985	Rrm2b	ribonucleotide reductase M2 B (TP53 inducible) [Source:MGI Symbol;Acc:MGI:2155865]	-0.108211	4.66175	-5.18605	4.74599e-06	0.000452027	4.02636
ENSMUSG00000001751	27419	Naglu	alpha-N-acetylglucosaminidase (Sanfilippo disease IIIB) [Source:MGI Symbol;Acc:MGI:1351641]	-0.257908	3.17214	-5.18131	4.82252e-06	0.000455452	4.01115
ENSMUSG00000029524	75387	Sirt4	sirtuin 4 [Source:MGI Symbol;Acc:MGI:1922637]	-0.163308	4.43197	-5.18031	4.83887e-06	0.000455452	4.00793
ENSMUSG00000014606	67863	Slc25a11	solute carrier family 25 (mitochondrial carrier oxoglutarate carrier), member 11 [Source:MGI Symbol;Acc:MGI:1915113]	-0.109973	6.16936	-5.16082	5.16789e-06	0.000483576	3.9454
ENSMUSG00000052428	68944	Tmco1	transmembrane and coiled-coil domains 1 [Source:MGI Symbol;Acc:MGI:1921173]	-0.147176	4.67934	-5.15614	5.25008e-06	0.00048841	3.9304
ENSMUSG00000064284	72355	Cdpf1	cysteine rich, DPF motif domain containing 1 [Source:MGI Symbol;Acc:MGI:1919605]	-0.204642	2.74276	-5.14106	5.52392e-06	0.000510914	3.88207
ENSMUSG00000028292	109093	Rars2	arginyl-tRNA synthetase 2, mitochondrial [Source:MGI Symbol;Acc:MGI:1923596]	-0.164109	4.12645	-5.13774	5.58615e-06	0.000513701	3.87142
ENSMUSG00000043257	230801	Pigv	phosphatidylinositol glycan anchor biosynthesis, class V [Source:MGI Symbol;Acc:MGI:2442480]	-0.189078	3.33678	-5.10745	6.18603e-06	0.000565615	3.77449
ENSMUSG00000071652	109077	Ints5	integrator complex subunit 5 [Source:MGI Symbol;Acc:MGI:1923578]	-0.131146	4.85423	-5.10446	6.24873e-06	0.000568102	3.76491
ENSMUSG00000022386	72026	Trmu	tRNA 5-methylaminomethyl-2-thiouridylate methyltransferase [Source:MGI Symbol;Acc:MGI:1919276]	-0.128186	4.29197	-5.09477	6.45576e-06	0.000583608	3.73394
ENSMUSG00000020003	18634	Pex7	peroxisomal biogenesis factor 7 [Source:MGI Symbol;Acc:MGI:1321392]	-0.168649	4.24785	-5.08759	6.61357e-06	0.000592901	3.71099
ENSMUSG00000033021	69080	Gmppa	GDP-mannose pyrophosphorylase A [Source:MGI Symbol;Acc:MGI:1916330]	-0.143347	5.17466	-5.08673	6.63266e-06	0.000592901	3.70825
ENSMUSG00000070605	433791	Zfp992	zinc finger protein 992 [Source:MGI Symbol;Acc:MGI:3700963]	-0.636024	-0.115111	-5.08388	6.69668e-06	0.000595297	3.69913
ENSMUSG00000078173	57275	Lenep	lens epithelial protein [Source:MGI Symbol;Acc:MGI:1930020]	-0.204105	3.03766	-5.08118	6.75763e-06	0.000597397	3.69052
ENSMUSG00000021607	94066	Mrpl36	mitochondrial ribosomal protein L36 [Source:MGI Symbol;Acc:MGI:2137228]	-0.152905	4.0555	-5.06013	7.25302e-06	0.000637668	3.62331
ENSMUSG00000108815	NA	Gm49388	predicted gene, 49388 [Source:MGI Symbol;Acc:MGI:6121614]	0.116575	6.22884	5.05761	7.31469e-06	0.000639575	3.61527
ENSMUSG00000013833	216154	Med16	mediator complex subunit 16 [Source:MGI Symbol;Acc:MGI:2158394]	0.124566	5.94578	5.05076	7.48492e-06	0.000650903	3.59342
ENSMUSG00000024422	69192	Dhx16	DEAH (Asp-Glu-Ala-His) box polypeptide 16 [Source:MGI Symbol;Acc:MGI:1916442]	0.133488	5.5575	5.03605	7.86378e-06	0.000680154	3.54652
ENSMUSG00000022913	56088	Psmg1	proteasome (prosome, macropain) assembly chaperone 1 [Source:MGI Symbol;Acc:MGI:1860263]	-0.184897	3.60898	-5.03395	7.91951e-06	0.000681291	3.53981
ENSMUSG00000013997	27045	Nit1	nitrilase 1 [Source:MGI Symbol;Acc:MGI:1350916]	-0.0891477	5.91333	-5.02366	8.19767e-06	0.0006978	3.50703
ENSMUSG00000005804	18457	Bloc1s6	biogenesis of lysosomal organelles complex-1, subunit 6, pallidin [Source:MGI Symbol;Acc:MGI:1927580]	-0.146685	5.06401	-5.02363	8.19864e-06	0.0006978	3.50692
ENSMUSG00000031090	78914	Nadsyn1	NAD synthetase 1 [Source:MGI Symbol;Acc:MGI:1926164]	-0.234543	2.32334	-5.01123	8.54653e-06	0.000723561	3.46745
ENSMUSG00000087385	433752	Frg2f1	FSHD region gene 2 family member 1 [Source:MGI Symbol;Acc:MGI:3035485]	-0.212557	3.03376	-5.0029	8.78851e-06	0.000740131	3.44094
ENSMUSG00000032615	103850	Nt5m	5',3'-nucleotidase, mitochondrial [Source:MGI Symbol;Acc:MGI:1917127]	-0.0987915	5.18329	-4.99609	8.99142e-06	0.000753255	3.41927
ENSMUSG00000040771	106821	Oard1	O-acyl-ADP-ribose deacylase 1 [Source:MGI Symbol;Acc:MGI:2146818]	-0.260306	3.44058	-4.97969	9.49887e-06	0.000791622	3.36715
ENSMUSG00000053286	98685	Trmt1l	tRNA methyltransferase 1 like [Source:MGI Symbol;Acc:MGI:1916185]	-0.144774	4.71287	-4.97532	9.63878e-06	0.00079912	3.35327
ENSMUSG00000067149	16069	Jchain	immunoglobulin joining chain [Source:MGI Symbol;Acc:MGI:96493]	-0.628102	-1.52968	-4.9713	9.76942e-06	0.000805776	3.34049
ENSMUSG00000078570	68920	1110065P20Rik	RIKEN cDNA 1110065P20 gene [Source:MGI Symbol;Acc:MGI:1916170]	-0.128932	5.48803	-4.96875	9.85317e-06	0.000808516	3.33239
ENSMUSG00000004069	83945	Dnaja3	DnaJ heat shock protein family (Hsp40) member A3 [Source:MGI Symbol;Acc:MGI:1933786]	-0.0855484	5.62629	-4.96321	1.00374e-05	0.000819428	3.31481
ENSMUSG00000050188	116748	Lsm10	U7 snRNP-specific Sm-like protein LSM10 [Source:MGI Symbol;Acc:MGI:2151045]	-0.19867	2.65382	-4.95454	1.03327e-05	0.000839257	3.28728
ENSMUSG00000041881	66416	Ndufa7	NADH:ubiquinone oxidoreductase subunit A7 [Source:MGI Symbol;Acc:MGI:1913666]	-0.162227	5.57043	-4.94991	1.04937e-05	0.000848031	3.2726
ENSMUSG00000040374	19302	Pex2	peroxisomal biogenesis factor 2 [Source:MGI Symbol;Acc:MGI:107486]	-0.171902	4.40225	-4.93355	1.10833e-05	0.000891178	3.22073
ENSMUSG00000064023	259277	Klk8	kallikrein related-peptidase 8 [Source:MGI Symbol;Acc:MGI:1343327]	0.40057	1.0967	4.92577	1.13753e-05	0.000909747	3.19606
ENSMUSG00000086784	664994	Isoc2a	isochorismatase domain containing 2a [Source:MGI Symbol;Acc:MGI:3609243]	-0.213538	3.7396	-4.92294	1.1483e-05	0.000909747	3.18711
ENSMUSG00000033728	223664	Lrrc14	leucine rich repeat containing 14 [Source:MGI Symbol;Acc:MGI:2445060]	-0.102754	5.47567	-4.9229	1.14848e-05	0.000909747	3.18696
ENSMUSG00000021003	14420	Galc	galactosylceramidase [Source:MGI Symbol;Acc:MGI:95636]	-0.121038	4.88047	-4.91346	1.18525e-05	0.000934242	3.15706
ENSMUSG00000079592	235312	C1qtnf5	C1q and tumor necrosis factor related protein 5 [Source:MGI Symbol;Acc:MGI:2385958]	-0.355371	2.40611	-4.91059	1.19664e-05	0.000938598	3.14799
ENSMUSG00000031534	102032	Smim19	small integral membrane protein 19 [Source:MGI Symbol;Acc:MGI:2142501]	-0.165322	3.93331	-4.89884	1.24444e-05	0.000971334	3.11082
ENSMUSG00000044937	103220	Ttc41	tetratricopeptide repeat domain 41 [Source:MGI Symbol;Acc:MGI:2387653]	-0.314612	0.969056	-4.88261	1.31363e-05	0.00101571	3.0595
ENSMUSG00000074212	70604	Dnajb14	DnaJ heat shock protein family (Hsp40) member B14 [Source:MGI Symbol;Acc:MGI:1917854]	-0.123459	6.1523	-4.88253	1.31399e-05	0.00101571	3.05924
ENSMUSG00000035198	103733	Tubg1	tubulin, gamma 1 [Source:MGI Symbol;Acc:MGI:101834]	-0.109926	5.30942	-4.8713	1.36406e-05	0.00104934	3.02377
ENSMUSG00000038425	26447	Poli	polymerase (DNA directed), iota [Source:MGI Symbol;Acc:MGI:1347081]	-0.195299	3.51598	-4.86501	1.39294e-05	0.00106643	3.0039
ENSMUSG00000028158	17777	Mttp	microsomal triglyceride transfer protein [Source:MGI Symbol;Acc:MGI:106926]	-0.226546	3.0187	-4.86025	1.41519e-05	0.00107566	2.98887
ENSMUSG00000030741	73658	Spns1	spinster homolog 1 [Source:MGI Symbol;Acc:MGI:1920908]	0.0904101	6.26508	4.85956	1.41844e-05	0.00107566	2.9867
ENSMUSG00000000934	72960	Top1mt	DNA topoisomerase 1, mitochondrial [Source:MGI Symbol;Acc:MGI:1920210]	-0.167167	3.56314	-4.85455	1.44228e-05	0.00108858	2.97089
ENSMUSG00000061650	192191	Med9	mediator complex subunit 9 [Source:MGI Symbol;Acc:MGI:2183151]	-0.126437	5.06028	-4.84298	1.49884e-05	0.00112596	2.93441
ENSMUSG00000093803	19054	Ppp2r3d	protein phosphatase 2 (formerly 2A), regulatory subunit B'', delta [Source:MGI Symbol;Acc:MGI:1335093]	-0.124894	5.70574	-4.84108	1.50833e-05	0.0011278	2.92843
ENSMUSG00000055923	231326	Aasdh	aminoadipate-semialdehyde dehydrogenase [Source:MGI Symbol;Acc:MGI:2442517]	-0.202371	4.05801	-4.83433	1.54259e-05	0.00114804	2.90713
ENSMUSG00000007646	114714	Rad51c	RAD51 paralog C [Source:MGI Symbol;Acc:MGI:2150020]	-0.257872	2.02028	-4.82228	1.6056e-05	0.0011894	2.86918
ENSMUSG00000015013	59005	Trappc2l	trafficking protein particle complex 2-like [Source:MGI Symbol;Acc:MGI:1916295]	-0.170078	4.53201	-4.819	1.62317e-05	0.00119688	2.85886
ENSMUSG00000034175	279766	Rhbdd3	rhomboid domain containing 3 [Source:MGI Symbol;Acc:MGI:2444684]	-0.127098	5.22787	-4.81351	1.65304e-05	0.00121331	2.84157
ENSMUSG00000021792	70564	Prxl2a	peroxiredoxin like 2A [Source:MGI Symbol;Acc:MGI:1917814]	-0.106788	5.75252	-4.80562	1.69689e-05	0.00123982	2.81675
ENSMUSG00000025381	56530	Cnpy2	canopy FGF signaling regulator 2 [Source:MGI Symbol;Acc:MGI:1928477]	-0.143511	4.89078	-4.80226	1.71592e-05	0.00124296	2.80619
ENSMUSG00000037773	319513	Pced1a	PC-esterase domain containing 1A [Source:MGI Symbol;Acc:MGI:2442177]	-0.130688	4.8558	-4.80211	1.71673e-05	0.00124296	2.80574
ENSMUSG00000030380	109889	Mzf1	myeloid zinc finger 1 [Source:MGI Symbol;Acc:MGI:107457]	-0.237882	3.91727	-4.80069	1.72484e-05	0.00124321	2.80127
ENSMUSG00000030649	75430	Anapc15	anaphase promoting complex C subunit 15 [Source:MGI Symbol;Acc:MGI:1922680]	-0.1527	4.4337	-4.79561	1.75417e-05	0.00125868	2.78529
ENSMUSG00000001755	71743	Coasy	Coenzyme A synthase [Source:MGI Symbol;Acc:MGI:1918993]	-0.121829	4.88205	-4.79117	1.78016e-05	0.00127162	2.77135
ENSMUSG00000068206	18693	Pick1	protein interacting with C kinase 1 [Source:MGI Symbol;Acc:MGI:894645]	-0.0968626	6.04285	-4.78826	1.79745e-05	0.00127827	2.76219
ENSMUSG00000031158	21855	Timm17b	translocase of inner mitochondrial membrane 17b [Source:MGI Symbol;Acc:MGI:1343176]	-0.131189	4.54099	-4.78436	1.8208e-05	0.00128915	2.74996
ENSMUSG00000028470	68917	Hint2	histidine triad nucleotide binding protein 2 [Source:MGI Symbol;Acc:MGI:1916167]	-0.199616	3.29331	-4.76115	1.96633e-05	0.0013802	2.6771
ENSMUSG00000039763	246738	Dnajc28	DnaJ heat shock protein family (Hsp40) member C28 [Source:MGI Symbol;Acc:MGI:2181053]	-0.209426	2.77455	-4.7611	1.96666e-05	0.0013802	2.67694
ENSMUSG00000054302	66266	Eapp	E2F-associated phosphoprotein [Source:MGI Symbol;Acc:MGI:1913516]	-0.0943807	5.06036	-4.75295	2.02041e-05	0.00141173	2.65139
ENSMUSG00000021238	104776	Aldh6a1	aldehyde dehydrogenase family 6, subfamily A1 [Source:MGI Symbol;Acc:MGI:1915077]	-0.147364	5.2566	-4.7463	2.06536e-05	0.00143405	2.63054
ENSMUSG00000035704	381903	Alg8	asparagine-linked glycosylation 8 (alpha-1,3-glucosyltransferase) [Source:MGI Symbol;Acc:MGI:2141959]	-0.207801	3.03967	-4.74558	2.07028e-05	0.00143405	2.62829
ENSMUSG00000025188	192236	Hps1	HPS1, biogenesis of lysosomal organelles complex 3 subunit 1 [Source:MGI Symbol;Acc:MGI:2177763]	-0.225156	4.63563	-4.73901	2.11577e-05	0.00145924	2.6077
ENSMUSG00000031483	244373	Erlin2	ER lipid raft associated 2 [Source:MGI Symbol;Acc:MGI:2387215]	-0.103222	6.05326	-4.73137	2.16988e-05	0.00149014	2.58378
ENSMUSG00000021918	23955	Nek4	NIMA (never in mitosis gene a)-related expressed kinase 4 [Source:MGI Symbol;Acc:MGI:1344404]	-0.153065	4.36943	-4.71847	2.26432e-05	0.00153713	2.54343
ENSMUSG00000002280	67563	Ciao3	cytosolic iron-sulfur assembly component 3 [Source:MGI Symbol;Acc:MGI:1914813]	-0.115736	5.4091	-4.71826	2.26586e-05	0.00153713	2.54279
ENSMUSG00000035595	69770	Fam174c	family with sequence similarity 174, member C [Source:MGI Symbol;Acc:MGI:1917020]	-0.264241	1.7485	-4.71809	2.26712e-05	0.00153713	2.54226
ENSMUSG00000022339	55960	Ebag9	estrogen receptor-binding fragment-associated gene 9 [Source:MGI Symbol;Acc:MGI:1859920]	-0.216211	3.81561	-4.70951	2.33226e-05	0.00157328	2.51544
ENSMUSG00000060538	68742	Tmem219	transmembrane protein 219 [Source:MGI Symbol;Acc:MGI:1915992]	-0.16443	3.33808	-4.7085	2.34011e-05	0.00157328	2.51225
ENSMUSG00000001983	70207	Taco1	translational activator of mitochondrially encoded cytochrome c oxidase I [Source:MGI Symbol;Acc:MGI:1917457]	-0.132358	3.43688	-4.69449	2.45078e-05	0.00163396	2.4685
ENSMUSG00000051232	195040	Tmem199	transmembrane protein 199 [Source:MGI Symbol;Acc:MGI:2144113]	-0.130266	4.58486	-4.69449	2.45079e-05	0.00163396	2.4685
ENSMUSG00000044452	668501	Zfp507	zinc finger protein 507 [Source:MGI Symbol;Acc:MGI:1916378]	-0.139214	5.04979	-4.69265	2.46565e-05	0.00163705	2.46277
ENSMUSG00000028959	66587	Fastk	Fas-activated serine/threonine kinase [Source:MGI Symbol;Acc:MGI:1913837]	-0.0864185	6.31205	-4.68945	2.49181e-05	0.00164639	2.45278
ENSMUSG00000004462	70573	Tbccd1	TBCC domain containing 1 [Source:MGI Symbol;Acc:MGI:1917823]	-0.148817	3.67842	-4.68726	2.5099e-05	0.00164639	2.44593
ENSMUSG00000114378	NA	Gm49355	predicted gene, 49355 [Source:MGI Symbol;Acc:MGI:6121560]	-0.22926	2.41654	-4.68599	2.52039e-05	0.00164639	2.44198
ENSMUSG00000116121	NA	Gm49486	predicted gene, 49486 [Source:MGI Symbol;Acc:MGI:6155161]	-0.0942321	5.52996	-4.68593	2.52088e-05	0.00164639	2.4418
ENSMUSG00000024330	12815	Col11a2	collagen, type XI, alpha 2 [Source:MGI Symbol;Acc:MGI:88447]	-0.363307	4.66981	-4.67758	2.59122e-05	0.00168506	2.41574
ENSMUSG00000009281	71660	Rarres2	retinoic acid receptor responder (tazarotene induced) 2 [Source:MGI Symbol;Acc:MGI:1918910]	-0.206966	3.47594	-4.67642	2.60115e-05	0.00168506	2.41212
ENSMUSG00000031659	11513	Adcy7	adenylate cyclase 7 [Source:MGI Symbol;Acc:MGI:102891]	0.204881	3.54946	4.67462	2.61664e-05	0.00168826	2.4065
ENSMUSG00000020289	17168	Nprl3	nitrogen permease regulator-like 3 [Source:MGI Symbol;Acc:MGI:109258]	-0.12892	5.31228	-4.66664	2.6863e-05	0.00172624	2.38163
ENSMUSG00000031827	72042	Cotl1	coactosin-like 1 (Dictyostelium) [Source:MGI Symbol;Acc:MGI:1919292]	0.0948423	6.70609	4.66458	2.70459e-05	0.00173104	2.37521
ENSMUSG00000041429	18207	Nthl1	nth (endonuclease III)-like 1 (E.coli) [Source:MGI Symbol;Acc:MGI:1313275]	-0.237788	1.926	-4.65775	2.76607e-05	0.00176334	2.35394
ENSMUSG00000037151	216011	Lrrc20	leucine rich repeat containing 20 [Source:MGI Symbol;Acc:MGI:2387182]	-0.155541	4.84572	-4.6551	2.79024e-05	0.00177169	2.3457
ENSMUSG00000004945	70544	Tmem242	transmembrane protein 242 [Source:MGI Symbol;Acc:MGI:1917794]	-0.138775	5.0369	-4.64592	2.87579e-05	0.0018188	2.31712
ENSMUSG00000028085	229487	Gatb	glutamyl-tRNA(Gln) amidotransferase, subunit B [Source:MGI Symbol;Acc:MGI:2442496]	-0.158838	3.7733	-4.64046	2.92784e-05	0.00184442	2.30015
ENSMUSG00000042709	246782	Atpaf2	ATP synthase mitochondrial F1 complex assembly factor 2 [Source:MGI Symbol;Acc:MGI:2180561]	-0.0916534	4.30278	-4.63849	2.94691e-05	0.00184693	2.294
ENSMUSG00000033983	12812	Coil	coilin [Source:MGI Symbol;Acc:MGI:104842]	0.102167	4.78721	4.63766	2.9549e-05	0.00184693	2.29144
ENSMUSG00000031938	70984	4931406C07Rik	RIKEN cDNA 4931406C07 gene [Source:MGI Symbol;Acc:MGI:1918234]	-0.130618	4.64866	-4.63414	2.98931e-05	0.00186117	2.28049
ENSMUSG00000090150	102632	Acad11	acyl-Coenzyme A dehydrogenase family, member 11 [Source:MGI Symbol;Acc:MGI:2143169]	-0.182304	3.64758	-4.62536	3.07678e-05	0.0019082	2.2532
ENSMUSG00000051736	66337	Fam229b	family with sequence similarity 229, member B [Source:MGI Symbol;Acc:MGI:1913587]	-0.20993	2.75826	-4.62258	3.105e-05	0.00191399	2.24456
ENSMUSG00000032383	19035	Ppib	peptidylprolyl isomerase B [Source:MGI Symbol;Acc:MGI:97750]	-0.104086	6.86281	-4.62208	3.11003e-05	0.00191399	2.24303
ENSMUSG00000021361	66154	Tmem14c	transmembrane protein 14C [Source:MGI Symbol;Acc:MGI:1913404]	-0.12582	5.00481	-4.60917	3.24463e-05	0.00198917	2.20295
ENSMUSG00000071103	69479	1700029J07Rik	RIKEN cDNA 1700029J07 gene [Source:MGI Symbol;Acc:MGI:1916729]	-0.289697	2.04228	-4.6077	3.26033e-05	0.00199117	2.19838
ENSMUSG00000020621	105014	Rdh14	retinol dehydrogenase 14 (all-trans and 9-cis) [Source:MGI Symbol;Acc:MGI:1920402]	-0.135348	4.10072	-4.60404	3.29974e-05	0.00200757	2.18702
[truncated: 15,738 more rows]

## Sheet: Table S4A
term_name	n_term	n_overlap	odds_ratio	p	bonferroni
[truncated: 8,557 more rows]

## Sheet: Table S4B
ensembl_gene_id	entrezgene_id	external_gene_name
[truncated: 144 more rows]

[truncated: 12 more sheets: Table S5, Table S6, Table S7, Table S8, Table S9, Table S10, Table S11, Table S12, Table S13, Table S14, Table S15, Table S16]
